# Supplementary material for: The genomes of two key bumblebee species with primitive eusocial organization
Source: Genome Biol. 2015 Apr 24;16(1):76. doi: 10.1186/s13059-015-0623-3 (PMC4414376; doi:10.1186/s13059-015-0623-3)
Supplement: Additional file 2: — Spreadsheet tabs with genomic coordinates of synteny between B. terrestris and B. impatiens (A), a list of manually annotated genes and species-specific names (B), bee-specific (C) and Bombus- specific (D) genes based on ortholog analysis, protein domains relating to transposable elements (E), venom peptide genes in B. terrestris with proteomic support (F), venom proteins without proteomic evidence, and details of their presence/absence in the genome sequence (G), B. impatiens venom protein predictions (H), an ortholog-based list of bumblebee genes in immune related families (I), proteins identified in B. terrestris queen hemolymph by mass spectrometry (J), and miRNAs sequenced in B. terrestris (K), predicted but not sequenced in B. terrestris (L), and predicted in B. impatiens (M). [file 13059_2015_623_MOESM2_ESM.xlsx]

## Sheet: Contents
	Sadd et al. The genomes of two key bumblebee species with primitive eusocial organization
	Additional data file 2: This file comprises of spreadsheet tabs containing specific information. The contents of these tabs are as follows:
Tab
A. Synteny	Provides genomic coordinates of synteny between B. terrestris and B. impatiens
B. Annotation	List of manually annotated genes and species-specific names.
C. Bee Specific	Bee-specific genes identified through ortholog analysis
D. Bombus Specific	Bombus-specific genes identified through ortholog analysis
E. TE domains	Protein domains relating to transposable elements
F. Venom Bter1	venom peptide genes in B. terrestris with proteomic support
G. Venom Bter2	venom proteins without proteomic evidence, and details of their presence/absence in the genome sequence
H. Venom Bimp	B. impatiens venom protein predictions
I. Immune	Ortholog-based list of bumblebee genes in immune related families
J. Hemolymph	Proteins identified in B. terrestris queen hemolymph by mass spectrometry
K. miRNA1	miRNAs sequenced in B. terrestris
L. miRNA2	miRNAs predicted but not sequenced in B. terrestris
M. miRNA3	miRNAs predicted in B. impatiens

## Sheet: A.Synteny
A. Synteny: Details of synteny between the 18 chromosomes of B. terrestris and their corresponding B. impatiens scaffolds and contigs.
Chromosome (based on Bter)	Bter linkage group (LG) or scaffold	Bimp scaffold	Length of scaffold (Bimp)	position of first conserved SSR locus in Bimp scaffold	position of last conserved SSR locus in Bimp scaffold	putative start of synteny region (includes the start of the scaffold until the first detected conserved SSR marker, if there is no other synteny to other chromosomes or positions detected)	putative start of synteny region (includes the start of the scaffold until the first detected conserved SSR marker, if there is no other synteny to other chromosomes or positions detected)	synteny block	synteny block length
1	LG01.1/1.2/1.3	JH157982	2700735	3090	2697944	1	2700735	31	2700735
1	LG01.1			3090	1057151
1	LG01.2			1058353	1376421
1	LG01.3			1380985	2697944
1	LG01.3	JH158801	615558	3657	615286	1	615558	31
1	LG01.3	JH158117	2209093	2206341	3025	2209093	1	31
1	LG01.4	JH158424	1433855	1806	1430852	1	1433855	32	5369038
1	LG01.4	JH157927	298225	591	297235	1	298225	32
1	LG01.4/1.5	JH158163	1399493	1085	1396501	1	1399493	32
1	LG01.5	JH157965	1429177	1424429	499	1429177	1	32
1	LG01.5	JH157884	808288	805536	10925	808288	1	32
1	LG01.6			366858
1	LG01.5	JH158326	462940	461761	5394	462940	1	32
1	LG01.7	JH157806	912155	897159	9175	912155	1	33	2382614
1	LG01.8	JH158120	488001	6264	485597	1	488001	33
1	LG01.8	JH158269	982458	3328	977376	1	982458	33
1	LG01.8	AEQM02001780	81438	3449	81244	1	81438	34	487897
1	LG01.8	JH157962	139029	136734	1018	139029	1	34
1	LG01.8	JH158641	211141	1108	210880	1	211141	34
1	LG01.8	JH158093	56289	2174	52011	1	56289	34
1	LG01.9	JH158173	4621	2793		4621	1	35	302652
1	LG01.9	AEQM02013411	2127	1581		2127	1	35
1	LG01.9	AEQM02010374	11536	4497	578	11536	1	35
1	LG01.9	AEQM02009502	25482	23511	2568	25482	1	35
1	LG01.9	AEQM02012925	1278	283	1470	1	1278	35
1	LG01.9	AEQM02010980	13754	6905	221	13754	1	35
1	LG01.9	JH158167	243854	239654	2053	243854	1	35
1	LG01.9	JH157925	457995	452161	9426	457995	1	36	1643963
1	LG01.9	AEQM02010299	24386	22830	1367	24386	1	36
1	LG01.9	JH158321	53421	52295	3911	53421	1	36
1	LG01.9	JH157949	499000	1824	497708	1	499000	36
1	LG01.9	JH157878	463055	2946	461851	1	463055	36
1	LG01.9	JH157944	146106	2231	143951	1	146106	36
1	LG01.10	JH158317	216331	356	214897	1	216331	37	622553
1	LG01.10	JH157854	412914	412382	6692	412914	6692	37
3	LG03.1	JH157847	1747843	4716	1746157	1	1747843	22	5354015
3	Un4			4716	385832
3	LG03.1			492332	1746157
3	LG03.1	AEQM02016212	5614	1885		1	5614	22
3	LG03.1	AEQM02014526	29760	26180	1072	29760	1	22
3	LG03.1	AEQM02016211	5809	754		5809	1	22
3	LG03.1	JH157951	2405511	2402633	8150	2405511	1	22
3	LG03.1	JH157818	1153445	13384	1152581	1	1153445	22
3	LG03.1	AEQM02016215	6033	6009	1126	6033	1	22
3	LG03.1	JH158755	103044	102082	2231	103044	1	22
3	LG03.1	JH158029	2200664	6927	1806252	1	1806252	22
11	LG11.4			1808111	2199556	1808111	2200664	23	392553
3	LG03.2	JH157978	162479	146146	10793	162479	1	24	162479
3	LG03.3	JH158046	115544	1008	113091	1	115544	25	289458
3	LG03.3	JH158485	28138	795	26137	1	28138	25
3	LG03.3	JH158153	31162	25917	5069	31162	1	25
3	LG03.3	AEQM02009272	15748	7762	3579	15748	1	25
3	LG03.3	JH158165	98866	96207	1236	98866	1	25
3	LG03.3			74375	65663
3	LG03.3	JH158189	35983	7447	13453	1	35983	25
3	LG03.3	JH158164	24829	9591	5006	24829	1	26	528043
3	LG03.3	AEQM02013511	1475	372	91	1475	1	26
3	LG03.3	AEQM02013256	26905	1005	24407	1	26905	26
3	LG03.3	JH158082	102229	100529	2774	102229	1	26
3	LG03.3	JH158081	349123	2412	348160	1	349123	26
3	LG03.3	JH158245	23482	1669	1908	1	23482	26
3	LG03.4	JH157819	2130157	1648	2129386	1	2130157	27	2320017
3	LG03.4	JH158222	189860	1322	175638	1	189860	27
3	LG03.5	JH158670	36945	36646	38	36945	1	28	1632206
3	LG03.5	JH158054	970817	5017	966662	1	970817	28
3	LG03.5			17554	38457
3	LG03.5	JH157843	343132	1184	338427	1	343132	28
3	LG03.5	JH158643	4016	4000		1	4016	28
3	LG03.5	JH157966	277296	273191	44	277296	1	28
3	LG03.5	JH157990	1347966	1346611	84572	1347966	1	28
6	LG06.4			80941	17016	80941	17016	29	63925
3	LG03.6			15760	98	15760	1	30	678494
3	LG03.6	JH158075	573255	46	563885	1	573255	30
3	Un32			478866	563885
3	Un32	JH158258	89479	86539	2598	89479	1	30
3	Un32	JH157822	435523	2076	421196	1	435523	30
4	LG04.1	JH158118	49172	2976	44059	1	49172	38	292202
4	LG04.1	JH157865	86069	85918	4910	86069	1	38
4	LG04.1	JH157995	41323	32808	8806	41323	1	38
4	LG04.1	JH158395	6161	5108		1	6161	38
4	LG04.1	JH157869	24437	14103	1493	24437	1	38
4	LG04.1	JH157857	85040	3881	75145	1	85040	38
4	LG04.1	JH157772	188151	5365	186686	1	188151	39	309742
4	LG04.1			155271	178570
4	LG04.1	JH157816	100724	97309	6120	100724	1	39
4	LG04.1	AEQM02015651	315	230		315	1	39
4	LG04.1	JH158217	20552	20088	12822	20552	1	39
4	LG04.1	AEQM02008585	25599	23426	6908	25599	1	39
4	LG04.1	JH157791	105593	45318	26846	45318	26846	40	18472
4	scattered			105451	80207
4	LG04.1	JH158099	172678	159259	386	172678	1	41	282217
4	LG04.1	JH158124	109539	3221	102160	1	109539	41
4	LG04.2/4.3	JH157786	2389513	2388278	5489	2389513	1	42	2389513
4	LG04.2			2388278	348409
4	LG04.3			344426	5489
4	LG04.4	JH158160	560937	10497	560515	1	560937	43	600402
4	LG04.4	JH158094	55047	15582	41339	15582	55047	43
4	LG04.5	JH158023	771062	3975	769783	1	771062	44	10377570
4	LG04.5	JH158532	62600	916	62187	1	62600	44
4	LG04.5	AEQM02016201	4252	280	768	1	4252	44
4	LG04.5	JH157805	412666	423	408441	1	412666	44
4	LG04.5	AEQM02016107	794	742		1	794	44
4	LG04.5	AEQM02015715	344	118		1	344	44
4	LG04.5	JH157839	701399	698434	476	701399	1	44
4	LG04.5	JH158156	437828	437726	1876	437828	1	44
4	LG04.5	JH158177	404274	2408	403413	1	404274	44
4	LG04.5	AEQM02011402	16036	8975	14834	1	16036	44
4	LG04.5	JH158055	1134537	1127016	2144	1134537	1	44
4	LG04.5	AEQM02002909	4557	1846	3429	1	4557	44
4	LG04.5	JH158126	1244968	1240994	3476	1244968	1	44
4	LG04.5	JH158483	780981	780413	7840	780981	1	44
4	LG04.5	AEQM02016187	2279	1377		1	2279	44
4	LG04.5	JH158132	687450	51	684185	1	687450	44
4	LG04.5	JH158435	11710	4557	6020	11710	1	44
4	LG04.5	JH158125	1009122	2235	1008188	1009122	1	44
4	LG04.5	JH158301	535966	531587	14163	1	535966	44
4	LG04.5	JH157902	2154745	11586	2154405	2154745	1	44
5	LG05.2	JH157853	455427	1094	139746	1	139746	1	139746
5	LG05.1			145718	455214	145718	455427	2	2595413
5	LG05.1	JH157799	625576	623939	3749	625576	1	2
5	LG05.1			131105	127100
5	LG05.1	JH158248	1220237	1216220	4051	1220237	1	2
5	LG05.1	JH158334	439891	4112	431634	1	439891	2
5	LG05.1	JH157914	1297032	8755	1296861	1	1297032	2
5	LG05.1	JH158116	553137	1065	11767	1	11767	3	11767
5	LG05.1			16427	502182	16427	502182	4	485755
5	LG05.1			512642	552168	512642	552168	5	39526
5	LG05.1	JH158579	145500	2886	141723	1	145500	6	3516019
5	LG05.1	JH158197	508256	3011	499433	1	508256	6
5	LG05.1	JH158762	254203	253530	614	254203	1	6
5	LG05.1	AEQM02016213	18609	229	14482	1	18609	6
5	LG05.1	AEQM02016208	16629	2184	14876	1	16629	6
5	LG05.1	JH158066	2572822	633	2570640	1	2572822	6
5	LG05.1			890780	896933
5	LG05.1			1183568	1190832
5	LG05.1			1431244	1436318
5	LG05.1	JH157780	629579	4692	624221	1	629579	6
5	LG05.1	JH157948	2399572	5493	2394098	1	2399572	6
5	LG05.1			1241300	1263458
5	LG05.1	JH157910	681695	675688	5413	681695	1	6
5	LG05.1			360707	358160
5	LG05.2	AEQM02004970	50066	2140	48108	1	50066	7	50066
5	LG05.2	AEQM02005790	13106	1158	10779	1	13106	8	191123
5	LG05.2	JH157849	169956	167530	4532	169956	1	8
5	LG05.2	JH157753	8061	3794	7714	1	8061	8
6	LG06.1	JH158057	134622	3082	134328	1	134622	9	487615
6	LG06.1	JH157776	1368717	1363414	1015724	1368717	1015724	9
3	LG03.5			1012463	8966	1012463	1	10	1012463
6	LG06.1	JH157813	1079506	1078099	40	1079506	1	11	2895682
6	LG06.1	JH158011	1816176	1815535	2134	1816176	1	11
6	LG06.2	JH157767	1185968	6264	1178795	1	1185968	12	1185968
6	LG06.3	JH157757	884628	1215	715976	1	715976	13	715976
2	LG02.1			718586	882068	718586	884628	14	1841783
2	LG02.1	JH157782	830914	830173	341296	830914	1	14
2	LG02.1			501143	496611			14
2	Un1			330435	686	830914	1	14
2	Un1	JH157821	45620	1007	13913	1	13913	14
2	scattered scaffolds & pieces			23169	38733	23169	45620
2	LG02.2	AEQM02006152	182611	3860	173784	1	182611	15	7407202
2	LG02.2	JH157986	2577182	2774	2576668	1	2577182	15
2				343103	362996
2				371382	381165
2	LG02.2	JH158324	491171	490387	5051	491171	1	15
2	Un204			189411	119197
2	Un544			105434	5051
2	LG02.3	JH158021	2670555	3548	2667746	1	2670555	15
2	Un544			3548	926352
2	LG02.3	JH158742	1485683	1482391	761	1485683	1	15
2	LG02.3	AEQM02016193	3372	2235	834	3372	1	15
2	LG02.3	JH157754	1542087	1960	1541923	1	1542087	15
2	LG02.3	JH158275	48306	46445	1730	48306	1	15
2	LG02.3	JH157976	276044	1111	273746	1	276044	15
2	LG02.3	JH157861	136720	131656	8632	136720	1	15
2	LG02.3	AEQM02011497	25598	22692	3146	25598	1	16	785669
2	LG02.3	JH157926	760071	759507	7564	760071	1	16
2	LG02.4	JH157803	2231628	1202	2228962	1	2231628	17	2231628
2	LG02.1	JH157773	1962943	5842	1956221	1	1962943	18	1962943
2	Un1114			5842	642991
2	LG02.1	JH158201	346651	10116	346622	1	346651	19	346651
6	LG06.3	JH158064	3014038	3013655	3407	3014038	1	20	5959649
6	LG06.3	JH158000	3833963	9628	2945611	1	2945611	20
6	LG06.4			2948912	3829906	2948912	3833963	21	1376872
6	LG06.4	JH157793	491821	490114	7018	491821	1	21
7	LG07.1	JH157872	2909603	6366	295884	1	295884	45	295884
7	LG07.3			297552	2909130	297552	2909603	46	9302190
7	LG07.3	JH158388	158337	3811	154125	1	158337	46
7	LG07.3	JH158790	1685	1151	3481982	1	1685	46
7	LG07.3	JH158699	826444	356	825322	1	826444	46
7	LG07.3	JH158492	455269	921	453025	1	455269	46
7	LG07.3	JH158233	1895397	5105	1894119	1	1895397	46
7	LG07.3	AEQM02012919	427	419	2354	1	427	46
7	LG07.3	JH157828	677307	8211	672415	1	677307	46
7	LG07.3	JH158267	429993	1206	428427	1	429993	46
7	LG07.3	JH158171	303579	302945	348	303579	1	46
7	LG07.3	JH158615	98429	97935	692	98429	1	46
7	LG07.3	JH157953	127188	1599	123112	1	127188	46
7	LG07.3	JH157893	1584544	1578484	254	1584544	1	46
7	LG07.4			394552	392887
7	LG07.3	JH158443	131540	4039	129496	1	131540	46
7	LG07.3	JH157923	115979	108873	3290	115979	1	46
7				57211	46456
7	LG07.3	JH157755	1763384	556	1005904	1	1005904	47	1005904
7	LG07.1			1006903	1761500	1006903	1763384	48	3056635
7	LG07.1	JH158305	510356	510311	3111	510356	1	48
7	LG07.1	JH158084	1748612	1744240	1989	1748612	1	48
7	LG07.1	JH158682	14977	8484	14785	1	14977	48
7	LG07.1/Un773	JH158465	26209	142	23567	1	26209	48
7	LG07.1/Un773	JH157883	256676	251520	2205	256676	1	49	983461
7	Un773	AEQM02016197	3400	2540		3400	1	49
7	Un773	AEQM02015862	413	80		413	1	49
7	Un773	AEQM02004302	105955	2001	104810	1	105955	49
7	Un773			897	91224
7	LG07.2			125807	143446
7	LG07.2/Un773	JH157901	143567	897	143446	1	143567	49
7	LG07.2	JH158033	7478	322126	2452	7478	1	49
7	LG07.2	JH157920	66772	2504	64258	1	66772	49
7	LG07.2	JH158568	27550	2614	25159	1	27550	49
7	LG07.2	JH158562	56639	141	52840	1	56639	49
7	LG07.2	JH158130	139030	2856	136524	1	139030	49
7	LG07.2	JH157873	167823	1119	157690	1	167823	49
7	LG07.2	JH158259	8158	3735	8013	1	8158	49
7	LG07.2	JH158376	33443	25951	532	33443	1	49
7	LG07.2	JH157887	73584	72075	23332	73584	23332	49
7	LG07.2			18868	17140	18868	17140	50	1728
7	LG07.2			5828	3349	5828	0	51	5828
7	LG07.2	JH158490	45670	1208	38980	0	38980	52	38980
7	LG07.2	JH157800	93813	14451	57497	14451	57497	53	43046
14.5	LG014.5			63272	93033	63272	93813	54	30541
8	LG08.1	JH157985	1043751	1041689	723	1043751	1	55	3360014
8	LG08.1	JH158648	19470	19415	324	19470	1	55
8	LG08.1	JH158031	660297	191	658966	1	660297	55
8	LG08.1	AEQM02016204	5839	25	5700	1	5839	55
8	LG08.1	JH158799	47596	3895	47101	1	47101	55
8	LG08.1	JH157885	3918229	4426	1583556	1	1583556	55
14.1	LG14.1			1586833	1591744	1586833	1591744	56	4911
8	LG08.2			1593197	3916440	1593197	3918229	57	2325032
8	assemblygap50kb	assemblygap50kb	50000
8	LG08.3	JH158131	307416	1374	304874	1	307416	58	3643646
8	LG08.3	JH158281	660008	657683	3834	660008	1	58
8	LG08.3	JH157994	1711420	1708904	80	1711420	1	58
8	LG08.3/8.4	JH158106	964802	924	961345	1	964802	58
8	LG08.4	JH158441	229007	3617	227268	1	229007	58
8	LG08.4	JH158218	376687	6852	169055	1	169055	58
8	Un1114			169311	375490	169311	376687	59	207376
9	LG09.1	JH157946	13484	4523	5058	1	13484	60	2364550
9	LG09.1	JH157797	1366910	6895	1358737	1	1366910	60
9	LG09.1	JH158069	701214	698580	5525	701214	1	60
9	LG09.1	JH158215	5612	1727		5612	1	60
9	LG09.1	JH158176	277330	272926	2151	277330	1	60
9	LG09.2	JH157888	422769	5747	417803	1	422769	61	422769
9	LG09.3	JH157932	10873	10105		10873	1	62	7173465
9	LG09.3	JH157811	5466090	8160	5464059	1	5466090	62
9	LG09.3	JH158685	111820	821	109545	1	111820	62
9	LG09.3/9.4	JH157915	1584682	1581427	1511	1584682	0	62
9	LG09.3			1581427	550190
9	LG09.4			541582	1511
9	LG09.4	JH157841	1132350	2474	1131012	0	1132350	62
9	LG09.4	AEQM02015296	253	100		253	0	62
9	LG09.5	JH157937	375952	370549	921	370549	1	63	2364452
9	LG09.5	JH158129	641011	891	640308	1	641011	63
9	LG09.5	AEQM02011058	6250	5652	273	6250	1	63
9	LG09.5/9.6	JH157748	1335514	4336	1333647	1	1335514	63
9	LG09.5			4336	1051838
9	LG09.6			1054537	1333647
9	LG09.6	AEQM02016205	11128	590	8113	1	11128	63
9	LG09.6	JH157777	996734	994807	4077	996734	1	63
9	LG09.6	JH158310	994455	2249	988621	1	994455	63
10	LG10.1	JH157894	1413222	1404039	2540	1404039	1	64	11034534
10	LG10.1	JH158067	311279	310573	96	311279	1	64
10	LG10.1	AEQM02016024	608	273	935	1	608	64
10	LG10.1	JH158316	236999	236831	411	236999	1	64
10	LG10.1	JH158133	169387	168779	385	169387	1	64
10	LG10.1	JH158798	116419	116226	175	116419	1	64
10	LG10.1	JH158763	60787	60716	305	60787	1	64
10	LG10.1	JH157890	1892912	1891955	41070	1892912	1	64
10	LG10.1	JH158028	144160	1798	141623	1	144160	64
10	LG10.1	AEQM02006662	206798	205952	497	206798	1	64
10	LG10.1	JH157943	815437	1427	814200	1	815437	64
10	LG10.1	JH158192	885972	2416	881038	1	885972	64
10	LG10.1	JH157804	1740708	137	1737894	1	1740708	64
10	LG10.1	JH157947	3049029	3047375	618	3049029	1	64
10	LG10.3	JH157846	321946	3018	318685	1	321946	65	322511
10	LG10.3	AEQM02013978	565	272	3638	1	565	65
10	LG10.4	JH157837	148630	4699	147644	4699	148630	66	2104313
10	LG10.4	JH158705	26744	23590	64	26744	1	66
10	LG10.4	AEQM02016096	772	230		772	1	66
10	LG10.4	JH157935	875236	2257	872961	1	875236	66
10	LG10.4	JH157874	294612	1579	294040	1	294612	66
10	LG10.4	JH157765	763018	756966	28593	763018	1	66
10	LG10.4/Un530/10.2/Un526	JH158386	157254	11608	142658	1	157254	67	401649
10	Un526	JH157907	203180	202841	107	203180	1	67
10	Un526	JH158567	41215	40799	182	41215	1	67
11	LG11.1	JH157807	1751713	1748442	294	1751713	1	73	2732716
11	LG11.1	JH158009	259995	258885	2124	259995	1	73
11	LG11.1	JH157975	721008	719897	4750	721008	1	73
11	LG11.2	JH157771	518039	517341	2150	518039	1	74	3454748
11	LG11.2	JH158636	39270	2830	34803	1	39270	74
11	LG11.2	JH157968	594984	592951	455	594984	1	74
11	LG11.2	JH158287	4475	3712		1	4475	74
11	LG11.2	JH157764	2297980	3609	2297761	1	2297980	74
11	LG11.3	JH157875	1983080	1996	98782	1	1983080	75	1983080
11	LG11.4		1983080	99503	1980996	99503	1983080	76	8049969
11	LG11.4	JH158524	56160	53930	4559	56160	1	76
11	LG11.4	JH157784	2150821	2012	2148665	1	2150821	76
11	LG11.4	JH158505	14787	1909	10678	1	14787	76
11	LG11.4	AEQM02013536	11255	4363	781	11255	1	76
11	LG11.4	JH158041	461894	459578	45	461894	1	76
11	LG11.4	JH157838	3471475	3471107	1808	3471475	1	76
11	LG11.5	JH158008	462004	457194	321	462004	1	77	1829394
11	LG11.5	JH157886	818023	809861	169	818023	1	77
11	LG11.5	JH158580	563422	558129	14055	563422	14055	77
11	LG11.5	AEQM02012196	50902	1220	50783	1	50902	78	273320
11	LG11.5	JH158356	117926	775	111142	1	117926	78
11	LG11.5	AEQM02005748	104492	101482	1626	104492	1	78
11	LG11.5	JH158370	49451	12901	46186	1	49451	79	49451
11	LG11.5	JH157979	160903	149689	5568	160903	1	80	369868
11	LG11.5	JH158148	195050	194040	228	195050	1	80
11	LG11.5	AEQM02010298	13915	3406	6467	1	13915	80
12	LG12.1	JH158034	3121785	15484	3117526	1	3121785	81	12906978
12	LG12.1	JH157749	667054	658933	773	667054	1	81
12	LG12.1	JH158036	981068	980708	1640	981068	1	81
12	LG12.1	JH158336	158049	152183	751	158049	1	81
12	LG12.1/12.2	JH158385	345915	343341	1422	345915	1	81
12	LG12.2	JH158430	1531282	1527140	7133	1531282	1	81
12	LG12.2	JH157992	220788	209876	5746	220788	1	81
12	LG12.2	JH158348	316456	316092	3391	316456	1	81
12	LG12.2	JH157833	1210847	2164	1208120	1	1210847	81
12	LG12.2	JH158382	1374411	1371032	3346	1374411	1	81
12	LG12.2	JH158112	2979323	2977982	1258	2979323	1	81
13/Un981	LGUN981	JH157908	1347240	1345826	1213826	1347240	1213826	82	133414
13	LG13.1		1347240	1210299	34617	1347240	1	83	1347240
13	LG13.3		1347240	6617	453432	1	1347240	84	2632128
13	LG13.3	JH157831	957946	792	951876	1	957946	84
13	LG13.3	JH158662	326942	1107	325781	1	326942	84
13	LG13.3	JH158687	338170	326078	10368	338170	1	85	6916287
13	LG13.3	JH158175	120242	3854	116657	1	120242	85
13	LG13.3	JH158800	465918	465419	1426	465918	1	85
13	LG13.3	AEQM02014103	224	62		1	224	85
13	LG13.3/13.5	JH157852	1159917	2004	1157660	1	1159917	85
13	LG13.3		1159917	2004	629016
13	LGUNs		1159917	635081	722379
13	LG13.5		1159917	722863	1157660
13	LG13.5	JH158399	45421	3931	41333	1	45421	85
13	LG13.5	JH158600	3557686	3557475	1048	3557686	1	85
13	LG13.5	JH158298	1228709	417	1224933	1	1228709	85
14	LG14.3	JH158172	1159512	3061	741833	1	1159512	86	1159512
14	LG14.1		1159512	745853	1155948	745853	1159512	87	1473567
14	LG14.1/14.2	JH158802	1059908	1430	1057693	1	1059908	87
14	LG14.2	JH158311	102446	100538	8069	102446	1	88	102446
14	LG14.4/14.5	JH157760	2034059	6499	577847	1	2034059	89	2034059
14	LG14.5		2034059	581837	2033335	581837	2034059	90	2250918
14	LG14.5	JH157919	303179	301944	4012	303179	1	90
14	LG14.5	JH158415	387601	2732	387479	1	387601	90
14	LG14.5	JH158157	107916	102210	1477	107916	1	90
14	LG14.7	JH157766	1369484	1359519	5830	1369484	1	91	4446119
14	LG14.7	AEQM02009433	9263	3091		1	9263	91
14	LG14.7	AEQM02004385	5754	3181		1	5754	91
14	LG14.7	JH158393	201577	200107	2706	201577	1	91
14	LG14.7	AEQM02016140	947	217	679	1	947	91
14	LG14.7	AEQM02016189	2012	1289	1509	1	2012	91
14	LG14.7	JH158238	770933	1747	764105	1	770933	91
14	LG14.7	JH158352	227854	3164	226832	1	227854	91
14	LG14.7	JH158049	1858295	2029	922126	1	1858295	91
14	LG14.8		1858295	941595	1857886	941595	1858295	92	1415986
14	LG14.8	JH157974	499286	491455	1656	499286	1	92
Un340	Un340	JH157905	165328	126812	134	165328	1	93	879892
14	Un340/LG14.5	JH157866	694693	693880	5520	694693	1	93
14	LG14.5	JH158550	11151	5282	828	11151	1	93
14	LG14.5	JH158425	8720	6759	3876	8720	1	93
14	LG14.5	JH158272	20172	9507	4670	20172	1	94	23281
14	LG14.5	AEQM02016194	3109	2988	326	3109	1	94
15	LG15.2	JH157834	3181936	1925	724818	1	3181936	95	3181936
16.1	LG16.1		3181936	730340	825343	730340	825343	96	95003
15	LG15.4/15.5		3181936	826247	3179976	826247	3181936	97	3931211
15	LG15.5	JH158015	1575522	1573659	1815	1575522	1	97
15	LG15.6	JH157787	87821	86412	947	87821	1	98	6665412
15	LG15.6	JH158466	66815	7792	66198	1	66815	98
15	LG15.6	JH158548	67782	3750	65302	1	67782	98
15	LG15.6	JH158688	42124	1539	39949	1	42124	98
15	LG15.6	JH158438	66449	65250	1119	66449	1	98
15	LG15.6	AEQM02012452	40460	39068	3478	40460	1	98
15	LG15.6	AEQM02010529	9871	906	7806	1	9871	98
15	LG15.6	JH158525	203888	199615	8706	203888	1	98
15	LG15.6	JH157860	13262	11940		1	13262	98
15	LG15.6	JH157756	1893410	1891280	7394	1893410	1	98
15	LG15.6	JH158202	356896	352339	6930	356896	1	98
15	LG15.6	AEQM02011326	690	325	181	690	1	98
15	LG15.6	AEQM02015932	465	338		1	465	98
15	LG15.6	JH158563	15758	788	12110	1	15758	98
15	LG15.6	JH158684	243382	238112	879	243382	1	98
15	LG15.6	JH157844	3115758	3115484	740	3115758	1	98
15	LG15.6	JH158381	440581	4934	439583	1	440581	98
16	LG16.1	JH158109	2345211	2213	1175761	1	2345211	99	2345211
16	LG16.2		2345211	1182392	2341648	1182392	2345211	100	1162819
Un981/LG16.3	Un981/LG16.3	JH157814	1190935	1189893	480	1190935	1	101	3684163
16	LG16.3	JH158392	405816	402366	2714	405816	1	101
16	LG16.3	JH158022	155492	1071	155074	1	155492	101
16	LG16.3	JH158255	128736	127517	174	128736	1	101
16	LG16.3	JH158231	476507	476277	2719	476507	1	101
16	LG16.3	JH158208	342487	342286	1628	342487	1	101
16	LG16.3	JH158674	7382	5460		1	7382	101
16	LG16.3	AEQM02010658	12185	8643	754	12185	1	101
16	LG16.3	JH157999	584896	6316	583651	1	584896	101
16	LG16.3	JH158337	29918	23923	2250	29918	1	101
16	LG16.3	JH157832	349809	57	303991	1	349809	101
17	LG17.2	AEQM02011788	11356	4836	2806	11356	1	68	3439654
17	LG17.2	AEQM02014154	1079	449		1079	1	68
17	LG17.2	JH158710	3182	368		3182	1	68
17	LG17.2	AEQM02007000	44113	40498	20085	44113	1	68
17	LG17.2	JH158442	18596	308	13153	1	13153	68
17	LG17.2	JH158484	85076	3043	83682	1	85076	68
17	LG17.2	AEQM02008906	61728	61183	7046	61728	1	68
17	LG17.2	AEQM02015729	349	95		349	1	68
17	LG17.2	JH157993	21727	2660	13696	1	21727	68
17	LG17.2	AEQM02004897	17274	3283	8468	1	17274	68
17	LG17.2	JH157750	151947	132999	2675	151947	1	68
17	LG17.2	JH157823	223450	5218	219146	1	223450	68
17	LG17.2	AEQM02008277	60883	2366	58445	1	60883	68
17	LG17.2/Un569	JH158234	202990	2785	202756	1	202990	68
17	LG17.2/Un569	JH158043	273792	703	273495	1	273792	68
17	LG17.2	JH157892	548586	544265	3121	548586	1	68
17	LG17.2	AEQM02016173	1683	992	912	1683	1	68
17	LG17.2	JH158631	77169	72841	2239	77169	1	68
17	LG17.2	JH158191	888185	1871	888126	1	888185	68
17	LG17.2	JH158309	759585	1557	751932	1	751932	68
18	LG18.1	JH158445	820019	808298	2669	808298	1	69	2788671
18	LG18.1	JH157845	863314	1758	862687	1	863314	69
18	LG18.1	JH157942	165968	165430	2959	165968	1	69
18	LG18.1	JH158101	311424	2819	310355	1	311424	69
18	LG18.1	AEQM02012281	4904	4315	725	4904	1	69
18	LG18.1	JH157957	345582	343985	16692	345582	1	69
18	LG18.1	JH158145	140581	9140	137682	1	140581	69
18	LG18.1	JH158290	30403	2133	21630	1	30403	69
18	LG18.1	AEQM02016182	2114	749	1232	1	2114	69
18	LG18.1	JH158183	5341	4723	1258	5341	1	69
18	LG18.1	JH158338	118380	1174	110742	1	110742	69
18	LG18.1	JH158362	123626	123143	295	123626	1	70	123626
18	LG18.1	AEQM02002968	51493	4825	31957	4825	31957	71	27132
18	LG18.2	JH157912	267679	267191	9424	267191	9424	72	257767

## Sheet: B.Annotation
B. Annotation: Details of manual annotations validating gene prediction models
Species	Annotation_group	Common_gene_name	Gene_family	Species_specific_name	ID_of_initiating_sequence	Bombus_genome_Scaffold	Bombus_genome_start_position	Bombus_genome_strand	Existing_gene_prediction_edited	Remaining_issues	Comments
Bombus terrestris	Behavior	JH binding protein GB19811	JH binding protein	bter_GB19811	100643577	group8.2	1144885	-	Yes	No	change the position of start codon
Bombus terrestris	Behavior	JH binding protein GB17856	JH binding protein	bter_GB17856	100646065	group9.6	616610	-	Yes	No	change the position of start codon
Bombus terrestris	Behavior	JH binding protein GB13060	JH binding protein	bter_GB13060	100646667	group9.6	654407	-	No	No
Bombus terrestris	Behavior	cryptochrome 2	circadian clock genes	bter_Cry2	100647270	10.1	8966214	+	Yes	No	extended 5'UTR based on transcript data and MAKER prediction, unclear if even longer; gene should be renamed cryptochrome 2 or cryptochrome-m (for mammalian-like) as much greater homology to cry2 genes than cry1
Bombus terrestris	Behavior	JH binding protein GB10192	JH binding protein	bter_GB10192	100646914	group9.6	686399	-	No	No
Bombus terrestris	Behavior	JH binding protein GB20038	JH binding protein	bter_gb20038	100643289	group9.6	676918	+	No	No
Bombus terrestris	Behavior	JH binding protein GB16884	JH binding protein	bter_gb16884	100646302	group9.6	638084	-	No	No
Bombus terrestris	Behavior	JH binding protein GB19662	JH binding protein	bter_gb19662	100645951	group9.6	610787	-	No	No
Bombus terrestris	Behavior	JH binding protein GB16869	JH binding protein	bter_gb16869	100646789	group9.6	667236	-	No	No
Bombus terrestris	Behavior	JH binding protein GB15641	JH binding protein	bter_gb15641	100646184	group9.6	627388	+	No	No
Bombus terrestris	Behavior	JH binding protein GB17010	JH binding protein	bter_gb17010	100643167	group9.6	672604	-	No	No
Bombus terrestris	Behavior	JH binding protein GB13060_1	JH binding protein	bter_gb13060_1	100646546	group9.6	642578	+	No	No
Bombus terrestris	Behavior	period	circadian clock genes	bter_Per	100631060	Group12.2	6993901	-	Yes	No	annotated 2 splice variants of Exon10 based on transcript data + homology (known to occur also in A. cerana (Shimizu et al. 2001) and A. mellifera (Shimizu et al. 2001; own cDNA sequence)) extended 3'UTR based on MAKER and transcript data removed alternative versions for Exons 4 and 16 based on transcript data+homology (unsure about 5' end of Exon4 +/- 1AA)
Bombus terrestris	Behavior	clock/circadian locomotor Circadian locomotor output cycles kaput	circadian clock genes	bter_Clk	100650446	Group9.6	1304356	-	No	No	well supported by transcript data + homology RefSeq has currently no name assigned
Bombus terrestris	Behavior	timeout/timeless 2	circadian clock genes/chromosome maintenance	Bter_Tim2	100646408	Group4.5	5008155	+	Yes	No	Refseq variant 2 (unlike variant 1) is not supported by transcript evidence and homology, also non-canonical splice > should be removed; variant 1 contains a non-canonical (but GC) splice donor; extended 3'UTR based on transcript data and MAKER prediction; gene should be named timeout or tim2, not timeless or tim1, as much greater homology to tim2 than tim1 (no tim1 found)
Bombus terrestris	Behavior	cycle	circadian clock genes	bter_cyc	100645374	Group7.2	369245	-	No	Yes	not annotated since several sequencing gaps; parts of gene can be found in UnGroup688 and UnGroup684; UnGroup688 fits somewhere between positions 292427-321730 of Group7.2, UnGroup688 somewhere between 321975-361173
Bombus terrestris	Behavior	PAR domain protein 1	circadian clock genes	bter_pdp1	100651344	Group14.7	1939826	+	No	Yes	hardly any transcript evidence, comparison w/ Amel homolog suggests a missing exon (Amel exon 1), but currently not enough data to support the annotation
Bombus terrestris	Behavior	adenosine deaminase acting on RNA (ADAR)		Bter_Adar	XM_003401089.1	Group 15.5	2874725	+	Yes	No	The last 9 bp in the 3'UTR (last exon) are not supported by the RNA
Bombus terrestris	Behavior	Step ii splicing factor slu7	SLU7	pre-mRNA-splicing factor SLU7-like	100650539	Group14.1	794652	-	yes	yes	Two exons from the gene model might have been split in the new transcript, check for splice variant
Bombus terrestris	Behavior	Proteasome subunit alpha type 2	peptidase T1A	subunit alpha type-2-like	100644545	GroupUn1114	799420	-	no	no
Bombus terrestris	Behavior	mitochondrial Ribosomal protein L21	ribosomal protein L21P	39S ribosomal protein L21, mitochondrial-like	100648723	Group15.6	6423880	+	no	no
Bombus terrestris	Behavior	low density lipoprotein receptor-related protein associated protein (lrpap1)	LDLR	alpha-2-macroglobulin receptor-associated protein-like	100645239	Group4.5	6871814	-	no	no
Bombus terrestris	Behavior	growth-arrest-specific protein 8	Growth arrest-specific protein	growth arrest-specific protein 8-like	100648115	Group15.5	3017788	+	no	no
Bombus terrestris	Behavior	TatD related deoxyribonuclease	TatD	LOW QUALITY PROTEIN: putative deoxyribonuclease TATDN1-like	100646830	Group9.1	253422	-	no	no
Bombus terrestris	Behavior	piggyBac transposon	TTAA-target site specific insertion elements	piggyBac transposable element-derived protein 4-like	100646514	Group12.2	4624128	+	no	no	Unknown gene family (see interproscan output), no support from ESTs.
Bombus terrestris	Behavior	Y-box protein	CSD (cold-shock)	hypothetical protein LOC100647589	100647589	Group12.2	664372	-	no	no
Bombus terrestris	Behavior	alpha-glucosidase	glucosidase	alpha-glucosidase-like	100643608	Group6.1	2278269	-	yes	yes	Found one putative splice variant.
Bombus terrestris	Behavior	S-methyl-5-thioadenosine phosphorylase	PNP/MTAP phosphorylase	S-methyl-5-thioadenosine phosphorylase	100645191	Group5.1	2910250	-	yes	yes	Two gene models might have been merged, and might need to be split (?) See Refseq
Bombus terrestris	Behavior	alanine-glyoxylate aminotransferase	class-V pyridoxal-phosphate-dependent aminotransferase	alanine-glyoxylate aminotransferase 2, mitochondrial-like	100645336	Group11.1	146900	+	no	no
Bombus terrestris	Behavior	ribosomal protein L3	ribosomal protein L3P	60S ribosomal protein L3-like	100646559	Group14.7	1579104	+	no	no	Unusual GAC start codon.
Bombus terrestris	Behavior	mitochondrial import inner membrane translocase subunit Tim9	small Tim	mitochondrial import inner membrane translocase subunit Tim17-A-like isoform 1	100643916	Group18.1	1801741	-	no	no
Bombus terrestris	Behavior	dynein light chain 2B	dynein light chain	dynein light chain 4, axonemal-like	100645520	Group5.1	2916126	+	no	no
Bombus terrestris	Behavior	prefoldin subunit 4	prefoldin subunit beta	prefoldin subunit 4-like	100643766	Group7.3	3832514	-	yes	yes	Two gene models were merged, and might need to be split. Refseq 3838173-3836560: Prefoldin beta-like function - protein supported by PF01920. Refseq 3836357-3833393 has a different function (SET domain (supported by PF00856) and Zinc finger (supported by PF01723), and might be removed from the gene model.
Bombus terrestris	Behavior	prefoldin subunit 6	prefoldin subunit beta	prefoldin subunit 6-like	100651503	Group15.5	1395413	+	yes	yes	Difficult annotation: two gene models seem to have been merged. The two parts are organized as follow: the first gene is the real gene of interest but lacks exons. The second part is a different gene and has a hit to protein HCaRG. ESTs supported for HCaRG (PF07258, interproscan). Found ESTs that match the region of the first part of this gene that support the function prefoldin beta (PF01920 in …
Bombus terrestris	Behavior	prefoldin subunit 2	prefoldin subunit beta	prefoldin subunit 2-like isoform 1	100646096	Group2.2	93360	+	no	no
Bombus terrestris	Behavior	c-Myc-binding protein	AMY1	c-Myc-binding protein-like	100648155	Group1.3	1348020	+	no	no
Bombus terrestris	Behavior	mitochondrial ribosomal protein L32	ribosomal proteins	39S ribosomal protein L32, mitochondrial-like	100649750	Group15.6	5312943	-	no	no
Bombus terrestris	Behavior	succinate-ubiquinone reductase membrane anchor subunit, mitochondrial	Succinate dehydrogenase	putative succinate dehydrogenase [ubiquinone] cytochrome b small subunit, mitochondrial-like	100650698	Group12.2	1955678	-	yes	yes	Found putative splice variant supported by ESTs and Refseq. Ests supported by PF05328 and PTHR13337 in the gene family consisting of cytochrome b succinate dehydrogenase small subunit (interproscan)
Bombus terrestris	Behavior	small nuclear ribonucleoprotein G	snRNP Sm proteins	probable small nuclear ribonucleoprotein G-like	100643544	Group15.5	1628116	-	no	no
Bombus terrestris	Behavior	mitochondrial import receptor subunit TOM7	Tom7	hypothetical protein LOC100643216 (not a good hit)	100643216	Group14.1	787669	-	no	no
Bombus terrestris	Behavior	putative Deoxycytidylate deaminase	cytidine and deoxycytidylate deaminase	deoxycytidylate deaminase-like	100646296	Group6.3	1626088	-	no	no
Bombus terrestris	Behavior	ATP synthase-like protein	ATP synthases	ATP synthase subunit b, mitochondrial-like	100648928	Group2.2	812119	+	yes	yes	Might need to change the position of the UTRs, according to ESTs or Refseq.
Bombus terrestris	Behavior	septin-2	GTP binding proteins	septin-2-like	100646657	Group6.3	1658782	-	no	no
Bombus terrestris	Behavior	ribonuclease H	ribonucleases	ribonuclease H1-like isoform 1	100646171	Group3.1	946794	+	no	no
Bombus terrestris	Behavior	ribosomal protein L22	ribosomal proteins	39S ribosomal protein L22, mitochondrial-like isoform 1	100648581	Group18.1	2658828	-	yes	yes	UTR missing.
Bombus terrestris	Behavior	bone morphogenetic protein	Transforming growth factor beta	bone morphogenetic protein 10	100644307	Group13.5	682943	-	yes	yes	The gene model was missing. I then added the Refseq gene instead. Refseq supported by hit to transforming growth factor- beta. SOURCE: interproscan (PF00019)
Bombus terrestris	Caste	Glycine N-methyltransferase	transferases	glycine N-methyltransferase	100647936	Group11.4	6996851	-	yes	yes	Found one putative splice variant and one new gene with Zn finger.
Bombus terrestris	Caste	yellow-g2	Hydrolase	protein yellow-like	100651567	Group7.3	3676675	+	yes	yes	This gene was partially annotated, I have added a putative splice variant.
Bombus terrestris	Caste	Vitellogenin	Lipid transporter	only found match for vitellogenin receptor-like isoform 1	100649042	GroupUn633	123994	+	yes	no	Found one putative splice variant.
Bombus terrestris	Caste	histone 2A	Nucleic acid binding	histone H2A	100646144	Group7.1	2259033	+	yes	yes	Need to add UTR.
Bombus terrestris	Caste	Thrombin inhibitor protein	Thrombin inhibitor	hemocytin-like	100642980	Group16.3	166991	+	no	no
Bombus terrestris	Caste	egg-derived tyrosine	phosphatase	myotubularin-related protein 14-like	100642640	Group8.1	3266804	-	no	no	Best hit found for the caste gene egg-derived tyrosine. Could not save the annotation.
Bombus terrestris	Caste	transferrin	transferrin	transferrin-like	100652058	Group15.6	5472728	+	yes	yes	Alternative transcript based upon gene prediction data. There is a missing exon compared to the gene model.
Bombus terrestris	Caste	Peroxiredoxin	Peroxiredoxin	peroxiredoxin 1-like	100646423	Group9.5	1164519	+	yes	no	Added one putative splice variant.
Bombus terrestris	Caste	Cellular repressor of E1A-stimulated Genes 1 (CREG1)	CREG	protein CREG1-like	100643821	Group12.2	3259433	+	no	no
Bombus terrestris	Caste	Cytochrome P450s	Cytochrome P450	cytochrome P450 6k1-like	100649110	Group12.2	2543561	-	yes	yes	Gene model might have been split into three.
Bombus terrestris	Caste	Cystein string protein	CSP	cysteine string protein-like	100650974	Group11.5	578511	-	no	no
Bombus terrestris	Caste	Striated Muscle Activator of Rho Signalling (STARS)	STAR	found poor hit for terrestris actin-binding Rho-activating protein-like isoform	100642937	Group12.2	5205232	-	no	no	Poor hit in Bombus terrestris for the caste gene STARS
Bombus terrestris	Caste	Putative Mediator complex subunit	transcriptional coactivator	mediator of RNA polymerase II transcription subunit 13-like isoform 2	100642571	Group9.1	80549	-	yes	yes	One exon might be missing in the gene variant - check exon structure
Bombus terrestris	Caste	Nucleoplasmin	Nucleoplasmin	hypothetical protein LOC100643148	100643148	Group1.2	46569	-	yes	yes	Original gene model might have been split into two (second gene model doesn't code for the nucleoplasmin), whole gene supported by uniprot blast
Bombus terrestris	Caste	lnR1 & 2	Insuline-like receptor	insulin-like receptor-like	100650952	Group2.3	103030	-	yes	yes	Difficult annotation: gene model comprises two parts in the bee database (might be the result of splitting a gene model): first part contains the EGF receptor and protein kinase, second part of this gene only contains the EGF receptor and lack the other functions of the insulin-like receptor. These gene might be merged
Bombus terrestris	Caste	cu/zn superoxide dismutase	superoxide dismutase	superoxide dismutase [Cu-Zn]-like isoform 1	100646662	Group8.3	2545876	+	no	no
Bombus terrestris	Caste	Sh3 beta	SH3BGR	SH3 domain-binding glutamic acid-rich protein homolog isoform 2	100643683	Group3.4	230469	+	yes	yes	Difficult annotation: It seems that the gene model comprises three parts according to the bee database: 1. First part (+ strand, bter:08292437) contains a Zn binding function supported by SSF57829 (interpro), 2. second part (- strand, Bter:08292403) contains the SH3-binding, glutamic acid-rich protein supported by PF04908, and 3. the third part ( - strand, bter:08292403) contains the glycosyl tra…
Bombus terrestris	Caste	jdp	activating protein-1	J domain-containing protein-like isoform 2	100645606	Group12.1	4440082	+	no	no
Bombus terrestris	Caste	Insuline-like peptide 2	insulin-like growth factor	LIRP-like	100646077	Group14.7	1491443	-	no	no
Bombus terrestris	Caste	Insulin receptor substrate	Insulin receptor substrate (IRS)	insulin receptor substrate 1-like isoform 2	100644779	Group13.5	847014	+	yes	no	Found a putative slice variant supported by Refseq and ESTs.
Bombus terrestris	Caste, Reproductive physiology	Kruppel homologue 1	Zinc finger proteins	Bter_kr-h1	100628561	Group4.2	1630787	-	No	No
Bombus terrestris	Caste, Reproductive physiology	malvolio		bter_mvl	100642226	14.7	1111896	-	No	No
Bombus terrestris	Caste, Reproductive physiology	epidermal growth factor receptor		bter_efgr	340714830	6.1	3185460	+	Yes	No
Bombus terrestris	Caste, Reproductive physiology	Talin-2	talins	bter_tln2	551272	13.5	634681	-	Yes	No	Intron contains a microRNA: Bte-mir-190
Bombus terrestris	Caste, Reproductive physiology	serine/threonine-protein phosphatase 4 regulatory subunit 1	Serine/threonine phosphatases	bter_ppp4r1	726544	7.3	1119273	-	Yes	No	Intron 3 contains a microRNA cluster: Bte-mir-2-1, Bte-mir-71, Bte-mir-13a, Bte-mir-13b, Bte-mir2-2, Bte-mir2-3
Bombus terrestris	Caste, Reproductive physiology	DNA polymerase alpha subunit B	DNA polymerases	bter_POLA2	340714315	5.1	7189670	-	No	No	Intron 3 contains a microRNA cluster: Bte-mir-996, Bte-mir-279a
Bombus terrestris	Caste, Reproductive physiology	serine/threonine-protein kinase grp		bter_STK	340725398	15.5	1392000	-	No	No	Intron 5 contains a miRNA cluster: Bte_mir_9b, Bte_mir_79, Bte_mir_306
Bombus terrestris	Caste, Reproductive physiology	Hexamerin 110		bter_hex110	340721851	11.5	1458173	+	Yes	No
Bombus terrestris	Caste, Reproductive physiology	ubiquinone biosynthesis protein COQ7		bter_COQ7	100652312	5.1	8002250	-	No	No
Bombus terrestris	Caste, Reproductive physiology	DNA methyltransferase 3	DNA methyltransferases	bter_dnmt3	100648272	2.2	2487103	-	No	No
Bombus terrestris	Caste, Reproductive physiology	PI3K-delta	Phosphatidylinositol 3-kinases	bter_PI3K	100646352	11.1	627346	-	No	No
Bombus terrestris	Caste, Reproductive physiology	Target of Rapamycin	Serine/threonine-protein kinases	bter_TOR	100649664	11.4	6413479	-	No	No
Bombus terrestris	Caste, Reproductive physiology	Akt1	Serine/threonine protein kinases	bter_akt1	100643457	11.4	7468853	-	No	No
Bombus terrestris	Caste, Reproductive physiology	MAP kinase 15		bter_erk7	100643480	4.5	1479967	+	No	No
Bombus terrestris	Caste, Reproductive physiology	Chymotrypsin 1		bter_CHYM1	100648122	2.1	1748151	+	No	No
Bombus terrestris	Caste, Reproductive physiology	Chymotrypsin 2		bter_CHYM2	100643349	un633	1539776	-	No	No
Bombus terrestris	Caste, Reproductive physiology	Peroxiredoxin 5		bter_PRDX5	100650919	4.2	791660	+	No	No
Bombus terrestris	Caste, Reproductive physiology	acyl-CoA desaturase 1		bter_SCD	100650033	4.5	8027403	-	Yes	No	Extended start codon
Bombus terrestris	Caste, Reproductive physiology	ATP synthase subunit beta		bter_atpD	100646360	14.5	2878241	+	No	No
Bombus terrestris	Caste, Reproductive physiology	vitellogenin		bter_vit	100650436	4.5	6117000	+	No	No
Bombus terrestris	Caste, Reproductive physiology	dunce		bter_dunce	100648035	16.2	854432	+	No	No
Bombus terrestris	Caste, Reproductive physiology	hypothetical protein		bter_hypothetical protein	100648170	10.1	2401735	-	Yes	No
Bombus terrestris	Caste, Reproductive physiology	Gp-9	PBP/GOBP	hypothetical protein LOC100650085	100650085	Group 10.1	451622	-	No	No	Large untranslated region at start of first exon appears consistent with ESTs
Bombus terrestris	Caste, Reproductive physiology	OBP (Odorant Binding Protein)	Calycin	Pheromone-binding protein-related protein 6-like	100651911	Group 10.1	18821	-	No	No	Large untranslated regions at start of first exon and at the end of the last exon appear consistent with ESTs
Bombus terrestris	Caste, Reproductive physiology	Hypothetical membrane alanyl aminopeptidase Q7ORZ0		aminopeptidase N-like	100646048	Group 2.3	425840	-	Yes	No	Alternative splice variants identified
Bombus terrestris	Caste, Reproductive physiology	Cytochrome Oxidase I	heme-copper respiratory oxidase	cytochrome c oxidase subunit 1-like	100650359	Group 3.2	189188	-	Yes	Yes	Gene prediction does not agree with EST data.
Bombus terrestris	Caste, Reproductive physiology	ATP-synthase beta chain	ATPase alpha/beta chains	ATP synthase subunit beta, mitochondrial-like	100646360	Group 14.5	2878241	+	No	No
Bombus terrestris	Caste, Reproductive physiology	Chymotrypsin	Peptidase S1	chymotrypsin-1-like	100648122	Group 2.1	1745212	+	Yes	No	Possible alternative splice variant with additional exon.
Bombus terrestris	Caste, Reproductive physiology	Juvenile Hormone III	Type-B carboxylesterase / lipase	juvenile hormone epoxide hydrolase 1-like	100648328	Group 9.5	1851142	-	Yes	Yes	Two splice variants one with extra exon. Sequence modified for shorter variant to include stop codon.
Bombus terrestris	Caste, Reproductive physiology	Inositole 3-phosphate	myo-inositol 1-phosphate synthase	inositol-4-phosphare synthase 1-B-like	100645511	Un 118	843446	-	No	No
Bombus terrestris	Caste, Reproductive physiology	Acetylcholinesterase	Type-B carboxylesterase / lipase	acetylcholinesterase-like	100647481	Group 16.3	311852	+	No	No
Bombus terrestris	Caste, Reproductive physiology	RNA methytransferase		tRNA uracil-5-methylatransferase homolog A-like	100642379	Group 11.5	1963030	-	No	No
Bombus terrestris	Caste, Reproductive physiology	Receptor signalling protein CG30387	SPARC	SPARC-like	100651232	Un 1054	543979	+	Yes	No	Start codon added to first exon in line with sequence data. Two splice variants.
Bombus terrestris	Caste, Reproductive physiology	Translation initiation factor CG11334	eLF-2B subunits	methylthioribose-1-phosphate isomerase-like	100643207	Group 9.3	1862864	+	No	No
Bombus terrestris	Caste, Reproductive physiology	RNA splicing factor U2af50	splicing factor SR	splicing factor U2AF 50 kDa subunit-like	100645286	Group 7.1	3094937	+	Yes	No	Splice variants added based on A.mel EST data
Bombus terrestris	Caste, Reproductive physiology	Endopeptidase inhibitor CG32354		agrin-like	100651059	Un 154	654277	+	Yes	No	Two possible alternative splice variants.
Bombus terrestris	Caste, Reproductive physiology	Oxidoreductase activity CG6910	myo-inositol oxygenase	inositol oxygenase-like	100646373	Group 2.2	2291606	+	Yes	No	Two splice variants commonly appear in ESTs.
Bombus terrestris	Caste, Reproductive physiology	Glutamate 5-kinase CG7470	glutamase 5-kinase / gamma-glytamyl phosphate reductase	delta-1-pyrroline-5-carboylate synthase-like isoform 1	100644951	Group 1.2	259180	+	Yes	No	Alternative splice variant identified.
Bombus terrestris	Caste, Reproductive physiology	Carbonate dehydratase CAH1	beta-class carbonic anhydrase	carbonic anhydrase 2-like	100643607	Group 5.1	4237514	-	Yes	No	Possible alternative splice variant identified. Large UTR at start of first exon.
Bombus terrestris	Caste, Reproductive physiology	Monocarboxylate porter CG8271	monocarboxylate porter	monocarboxylate transporter 13-like	100644554	Group 3.4	1225256	+	Yes	No	Possible alternative splice variant identified based on EST data.
Bombus terrestris	Caste, Reproductive physiology	Cytoskeletal protein binding Mlc-c		hypothetical protein LOC100651656	100651656	Group 13.5	2242837	+	Yes	Yes	Several alternative splice variants identified from EST data. Sequence alignment altered to include stop codon for all three variants.
Bombus terrestris	Caste, Reproductive physiology	Cell adhesion / growth factor BM-40-SPARC	SPARC	SPARC-like	100651232	Un1054	543979	+	Yes	Yes	Alternative splice variants identified. One splice variant identified in A.mel lacks start and stop codons in B.ter - possible frameshift mutation.
Bombus terrestris	Caste, Reproductive physiology	Cysteine protease inhibitor CG12163	peptidase C1	cathepsin-L-like	100645780	Group 18.1	2083804	-	Yes	Yes	Possible alternative splice variant identified from EST data, with frameshift mutation
Bombus terrestris	Caste, Reproductive physiology	Organic cation porter CG7442	organic cation transporter	organic cation transporter protein-like	100644938	Group 12.2	4233316	-	No	No
Bombus terrestris	Caste, Reproductive physiology	Mesoderm development CG11314	NPC2	MD-2-related lipid-recognition protein-like isoform 1	100649270	Group 13.5	218126	+	Yes	No
Bombus terrestris	Caste, Reproductive physiology	Zormin		hypothetical protein LOC100649328	100649328	Group 5.1	4051142	-	Yes	No	Alternative splice variant identified.
Bombus terrestris	Caste, Reproductive physiology	Tctp	TCTP	translationally-controlled tumor protein homolog	100644566	Group 9.6	168036	-	No	No
Bombus terrestris	Caste, Reproductive physiology	Fax	FAX	uncharacterized protein C6orf168-like	100645161	Group 3.5	3281762	+	No	No
Bombus terrestris	Caste, Reproductive physiology	Orc 1	ORC 1	origin recognition complex subunit 1-like	100645176	Group 15.5	1380391	-	Yes	Yes	Alternative splice variants suggested by EST data. Frameshift possible for stop codon of last exon, no identified start codon near start of first exon.
Bombus terrestris	Caste, Reproductive physiology	Ef2b	GTP-binding elongation factor	elongation factor 2-like	100647296	Group 5.1	2093291	+	Yes	Yes	Alternative splice variant identified with possible -1 frameshift added.
Bombus terrestris	Caste, Reproductive physiology	elF-4a	GTP-binding elongation factor	eukaryotic peptide chain release factor GTP-binding subunit ERF3B-like	100647155	Group 11.1	737930	+	No	No
Bombus terrestris	Defense	aldose 1-epimerase	isomerase	Bter_GALM	100648993	Group12.2	62351	+	No	No	proteomic evidence
Bombus terrestris	Defense	alpha-mannosidase 2	Glycoside Hydrolase Family 38	Bter_MAN2A1	100651185	GroupUn981	646717	+	No	No	Proteomic evidence
Bombus terrestris	Defense	alpha-N-acetylgalactosaminidase	Glycoside Hydrolase Family 27	Bter_NAGA	100650051	Group12.2	3981914	+	No	No	Proteomic evidence
Bombus terrestris	Defense	Beta-mannosidase	Glycoside Hydrolase Family 2	Bter_MANBA	100649878	Group5.1	3966820	+	Yes	No	Proteomic evidence; Evidence for fgeneshpp sequence instead of Refseq sequence :1) all peptides in MS analysis are found in the C-terminal region; 2) blasts reveals the existence of multiple beta mannosidases which are shorter than the Refseq prediction and which align with its C-terminal region: 3) the fgeneshpp protein sequence has a signal peptide which is often found in beta mannosidases, whi…
Bombus terrestris	Defense	Beta-hexosaminidase subunit beta	Glycoside Hydrolase Family 20	Bter_HEXB	100649144	Group9.4	4367	-	No	No	Proteomic evidence
Bombus terrestris	Defense	Calreticulin	calreticulin	Bter_CALR	100643307	GroupUn981	835766	-	No	No	Proteomic evidence
Bombus terrestris	Defense	glucosylceramidase	Glycoside Hydrolase Family 30	Bter_GBA	100643512	GroupUn732	1027262	+	No	No	Proteomic evidence
Bombus terrestris	Defense	Alpha-(1,3)-fucosyltransferase	Glycosyltransferase Family 10	Bter_FUT6	100642198	Group4.2	1485045	-	No	No	Proteomic evidence
Bombus terrestris	Defense	hypothetical protein LOC100642893		Bter_hypothetical protein LOC100642893	100642893	Group11.4	6536391	+	No	No	Proteomic evidence
Bombus terrestris	Defense	Serpin B3	Serpin	Bter_serpinB3	100643798	Group1.3	2704184	+	No	No	Proteomic evidence
Bombus terrestris	Defense	Proactivator polypeptide		Bter_PSAP	100643798	Group4.2	439458	-	No	No	Proteomic evidence
Bombus terrestris	Defense	uncharacterized protein		Bter_hypothetical protein LOC100647415	100647415	Group3.6	161654	-	No	No	Proteomic evidence
Bombus terrestris	Defense	Vascular endothelial growth factor	PDGF/VEGF growth factor family	Bter_VEGF	100647889	Group2.3	691414	-	No	No	Proteomic evidence
Bombus terrestris	Defense	icarapin		Bter_icarapin	100642807	Group6.4	112341	+	No	No	Proteomic evidence
Bombus terrestris	Defense	metalloprotease inhibitor	protease inhibitors TIL-superfamily	Bter_inducible metalloprotease inhibitor	100645101	15.6	1391726	+	No	No	Proteomic evidence
Bombus terrestris	Defense	Cathepsin D	peptidase A1	Bter_CTSD	100646691	GroupUn981	1447633	+	No	No	Proteomic evidence
Bombus terrestris	Defense	lysosomal Pro-X carboxypeptidase	Peptidase S28	Bter_PRCP	100645620	Group2.2	188547	-	No	No	Proteomic evidence
Bombus terrestris	Defense	lysozyme c-1	glycosyl hydrolase 22	Bter_LYZ	100642297	Group13.3	16000	-	No	No	Proteomic evidence
Bombus terrestris	Defense	mesencephalic astrocyte-derived neurotrophic factor	ARMET	Bter_MANF	100643284	Group6.3	4454000	-	No	No	Proteomic evidence
Bombus terrestris	Defense	neutral alpha-glucosidase AB	glycosyl hydrolase 31	Bter_GANAB	100644473	Group1.3	3440240	-	No	No	Proteomic evidence
Bombus terrestris	Defense	Peptidyl-glycine alpha-amidating monooxygenase		Bter_PAM	100644842	Group4.5	573578	+	No	No
Bombus terrestris	Defense	Glutathione peroxidase		Bter_Gtpx2	100648859	Group5.1	5018882	-	No	No	Proteomic evidence
Bombus terrestris	Defense	putative serine protease K12H4.7		Bter_SPK12H4.7	100644680	Group7.2	100644680	-	No	No	Proteomic evidence
Bombus terrestris	Defense	renin receptor		Bter_ ATP6AP2	100644809	Group9.3	6364972	+	No	No	Proteomic evidence
Bombus terrestris	Defense	Antigen-5-like protein		Bter_Ag5	100648036	Group16.3	476003	+	No	No	Proteomic evidence
Bombus terrestris	Defense	Dipeptidyl peptidase 4		Bter_DPP IV	100652050	Group11.4	1995638	+	No	No	Proteomic evidence
Bombus terrestris	Defense	venom serine protease 3		Bter_SP3	100652157	Group4.5	6420714	+	No	No	Proteomic evidence
Bombus terrestris	Defense	Venom serine carboxypeptidase		Bter_SCP	100643588	Group13.3	1274311	-	No	No	Proteomic evidence
Bombus terrestris	Defense	Venom serine protease 34		Bter_SP34	100644867	GroupUn154	46718	-	No	No	Proteomic evidence
Bombus terrestris	Defense	Glutaminyl-peptide cyclotransferase		Bter_QPCT	100643286	Group7.3	3792903	-	No	No	Proteomic evidence
Bombus terrestris	Defense	uncharacterized protein		Bter_hypothetical protein LOC100651794	100651794	Group4.5	1086364	-	No	No	proteomic evidence
Bombus terrestris	Defense	alaserpin		Bter_SERA	100648602	Group11.4	7877066	-	No	Yes	proteomic evidence no est evidence for correct start codon
Bombus terrestris	Defense	alpha-L-fucosidase		Bter_FUCA2	100644255	Group7.3	11403066	+	No	No	proteomic evidence No full Bombus terrestris est available. Annotation based on Apis mellifera gene
Bombus terrestris	Defense	apolipophorins		Bter_APOB	100647222	Group8.3	2673781	+	No	No	proteomic evidence
Bombus terrestris	Defense	catalase	Bter_CAT	Bter_CAT	100651198	Group6.1	616399	+	No	No	Proteomic evidence no est evidence for correct start codon
Bombus terrestris	Defense	C3 and PZP-like alpha-2-macroglobulin domain-containing protein 6		Bter_CPAMD6	100647494	Group4.2	1789890	-	No	No	Proteomic evidence I have annotated 2 putative isoforms: isoform 1 was based on Apis mellifera sequence, isoform 2 was based on bumblebee EST evidence
Bombus terrestris	Defense	venom hyaluronidase		Bter_HYAL	100651053	Group 14.5	1906972	-	No	No	1.proteomic evidence 2.no full EST evidence available, annotation based on honeybee sequence 3.Refseq sequence is incorrect
Bombus terrestris	Defense	uncharacterized protein		Bter_hypothetical protein LOC100645089	100645089	Group11.1	459425	+	No	No	1.proteomic evidence, 2. Refseq sequence is incorrect: earlier start codon, 3: EST evidence for Maker sequence
Bombus terrestris	Defense	Venom phospholipase A2		Bter_PLA2	100651851	Group13.5	3568800	+	No	No	Proteomic evidence Refseq sequence is incorrect: evidence for augustus sequence available
Bombus terrestris	Defense	Major royal jelly protein		Bter_MRJP	100651804	Group7.3	3688723	+	No	No	Proteomic evidence
Bombus terrestris	Defense	N-sulphoglucosamine sulphohydrolase		Bter_SGSH	100645767	Group11.4	7686348	+	No	No	proteomic evidence
Bombus terrestris	Defense	phospholipase A2-like		Bter_PLA2-like	100651730	Group13.5	3560363	+	No	No	proteomic evidence multiple putative alternative splice variants: isoform A (Maker prediction) and isoform B (Refseq prediction)
Bombus terrestris	Defense	Probable chitinase 3		Bter_ Cht3	100651214	Group11.4	7161785	+	Yes	No	Proteomic evidence
Bombus terrestris	Defense	prolyl 3-hydroxylase 1		Bter_P3H1	100650141	Group1.3	3208705	-	No	No	Proteomic evidence
Bombus terrestris	Defense	Serine protease inhibitor 3/4, partial		Bter_SNP3/4	100652301	GroupUn430	3332	-	Yes	Yes	proteomic evidence partial sequence: lacks stop codon due to its position on end of ungrouped scaffold
Bombus terrestris	Defense	Trehalase		Bter_TREH	100646078	Group14.7	3404340	-	No	No	proteomic evidence
Bombus terrestris	Defense	venom carboxylesterase-6		Bter_Est-6	100652190	Group3.5	1529670	-	No	No	proteomic evidence
Bombus terrestris	Defense	venom serine protease 1		Bter_SP1	100651916	Group4.5	6401554	+	Yes	No	proteomic evidence, start codon added
Bombus terrestris	Defense	venom serine protease 2		Bter_SP2	100652036	Group4.5	6405483	+	No	No	Proteomic evidence
Bombus terrestris	Defense	venom serine protease 4		Bter_SP4	100652274	Group4.5	6427424	+	No	No	Proteomic evidence
Bombus terrestris	Defense	venom serine protease 5		Bter_SP5	100642484	Group4.5	6440477	+	Yes	No	proteomic evidence; EST evidence for Maker sequence; 3' region of Refseq sequence is putatively incorrect
Bombus terrestris	Defense	actin		Bter_ACT	100648239	Group3.4	1418885	+	No	No	Proteomic evidence
Bombus terrestris	Defense	Glucose dehydrogenase		Bter_GLD	100643929	Group5.1	6951722	-	No	No	proteomic evidence
Bombus terrestris	Defense	Multiple inositol polyphosphate phosphatase 1		Bter_MINPP1	100645347	Group14.8	1295967	+	No	No	proteomic evidence;no EST evidence for Refseq sequence; EST evidence for Maker sequence; Maker sequence contains signal peptide, while Refseq sequence lacks a signal peptide
Bombus terrestris	Defense	Deoxyribonuclease II		Bter_DNaseII	100651072	Group3.1	6408830	-	Yes	No	proteomic evidence;EST evidence for Augustus sequence; EST evidence for Refseq sequence is lacking; Augustus sequence contains signal peptide, while Refseq sequence lacks a signal peptide
Bombus terrestris	Defense	protein shuttle craft	Bter_STC	Bter_STC	100647077	Group12.2	131269	+	Yes	No	proteomic evidence;EST evidence for Maker sequence; no EST evidence for Refseq sequence
Bombus terrestris	Defense	venom acid phosphatase Acph-1		Bter_Acph-1	Apis mellifera:411830	Group3.4	1352852	-	No	No	Proteomic evidence; Peptide data from our mass spectrometric study were used to support this prediction; Apis mellifera homologue sequence used for determining Bombus terrestris acid phosphatase sequence (sequence not in NCBI database)
Bombus terrestris	Defense	vitellogenin		Bter_vg	Apis mellifera:406088	Group4.5	6118070	+	Yes	No	proteomic evidence;Apis mellifera homologue sequence used for determining Bombus terrestris vitellogenin
Bombus terrestris	Defense	venom serine protease 6		Bter_SP6	ADY75779	Group4.5	6451499	+	No	No	Molecular characterization revealed the presence of this serine protease in the venom of Bombus terrestris (Qiu et al., unpublished)
Bombus terrestris	Defense	C1q-like venom protein		Bter_C1q	Apis mellifera: 551077	Group14.7	3313580	-	Yes	No	Apis mellifera homologue sequence used to determine Bombus terrestris C1q; C1q is found in the venom of Apis mellifera
Bombus terrestris	Defense	Hexamerin 70a		Bter_hex70a	100650745	Group16.3	1608634	+	No	No	Hexamerin 70a found in venom of Apis mellifera => Apis mellifera homologue sequence used to determine Bombus terrestris hexamerin sequence
Bombus terrestris	Defense	Peptidyl-prolyl cis-trans isomerase		Bter_PPI	100644681	Group7.3	6732339	+	Yes	Yes	proteomic evidence; frameshift located at position 6731333 (base 1006 of transcript)
Bombus terrestris	Defense	venom bombolitin 1		Bter_BOM1	HQ257244.1	Group4.5	619377	+	Yes	Yes	Proteomic evidence; partial annotated sequence; This gene annotation is problematic. The full bombolitin 1 transcript has been determined (HQ257244.1). When searching the Bombus terrestris genome, the 3' region is found in two regions of the genome, both positioned on Group 4.5 (position 619377-619445 and 615157-615222). The 5' region is not found and this is probably caused by two unsequenced ga…
Bombus terrestris	Defense	venom bombolitin 1		Bter_BOM1	HQ257244.1	Group4.5	615157	+	Yes	Yes	New gene created; Partial annotated gene; Proteomic evidence; This gene annotation is problematic. The full bombolitin 1 transcript has been determined (HQ257244.1). When searching the Bombus terrestris genome, the 3' region is found in two regions of the genome, both positioned on Group 4.5 (position 619377-619445 and 615157-615222). The 5' region is not found and this is probably caused by two …
Bombus terrestris	Defense	venom bombolitin 2		Bter_BOM2	HQ257245.1	unknown	unknown	+	No	Yes	The venom bombolitin 2 has been cloned and sequenced. A blast of this sequence against the Bombus terrestris genome gives no hits. We hypothesize that this sequence can be found in one of the unsequenced gaps on Group4.5 where two other bombolitin sequences are found.
Bombus terrestris	Defense	Putative cysteine proteinase CG12163		Bter_CYP	Apis mellifera: 328788558	Group5.1	4651211	-	No	No	proteomic evidence; Apis mellifera homologue sequence used for determining Bombus terrestris putative cysteine protease sequence (sequence not in NCBI database); Peptide data from our mass spectrometric study were used to support this prediction
Bombus terrestris	Defense	secapin		Bter_secapin	Apis mellifera 385051083	Group17.2	1692580	+	No	No	Secapin in found in honeybee venom. In Amel-Bter comparison the whole region (around the two syntenic markers in Amel LG5 bp positions 1.742.503 – 1.764.583) is in synteny with Bter 17.2 (1.679.966 – 1.716.380). This B. terrestris gene has about 28% amino acid identity including a large gap, but it has secapin as its best match in GenBank, that is, they are reciprocal best matches. Secapin may be…
Bombus terrestris	Defense	Putative orthologue of Api m 6		Bter_Apim6	Apis mellifera 94400907	Group13.5	4149032	+	No	Yes	Api m 6 is found in honeybee venom. It is a very C-rich 90aa protein, unfortunately split by an intron in the mature peptide coding region. It is also rapidly evolving, with just 50% identity to A. florea, but also around 40% to a paralog in Am and to something in Megachile. XP_003400339.1| in terrestris also has 40% match, and is the best reciprocal match, so it is a good bet for the ortholog. S…
Bombus terrestris	Defense	mast cell degranulating peptide-like		MCDP-like	340722146; 340722148	Group12.1	1920474	-	No	Yes	MCDP-like shows sequence identity with a mast cell degranulating peptide found in the venom of Megabombus pennsylvanicus (gi 225098) and Apis mellifera. In the A. mellifera genome, the apamin, mast cell degranulating peptide and tertiapin genes are in tandem positioned. Based on syntenic regions with the B. terrestris genome we were able to predict that (if present) these genes should be position…
Bombus terrestris	Defense	mast cell degranulating peptide-like		Bter_MCDP-like2	340722148	Group12.1	1933255	+	No	Yes	MCDP-like shows sequence identity with a mast cell degranulating peptide found in the venom of Megabombus pennsylvanicus (gi 225098) and Apis mellifera. In the A. mellifera genome, the apamin, mast cell degranulating peptide and tertiapin genes are in tandem positioned. Based on syntenic regions with the B. terrestris genome we were able to predict that (if present) these genes should be position…
Bombus terrestris	Development	Tyrosine-protein kinase Abl	Tyrosine-protein kinase	Bter_abl	niProtKB/Swiss-Prot: P00522	Bombus_terrestris_1.0_Scaffolds	2955000	-	No	No
Bombus terrestris	Development	Segmentation polarity homeobox protein engrailed	Homeobox protein	Bter-en	P02836	Bombus_terrestris_1.0_Scaffolds	1141000	+	No	No
Bombus terrestris	Development	Laminin subunit alpha		bter_LanA	38723	Group 7.3	11711000	-	Yes	No
Bombus terrestris	Development	Multiprotein Bridging Factor 1		bter_mbf1	CG4143	Group 7.3	359000	-	No	No	unable to save local copy of chado.xml
Bombus terrestris	Development	midline	T-box family of transcriptional regulators	bter_mid	CG6634	Group 5.1	6468000	-	No	No	unable to save local copy of chado.xml
Bombus terrestris	Development	mummy	Glycosyltransferase family A	bter_mmy	CG9535	Group 11.4	6493000	-	No	No	unable to save local copy of chado.xml
Bombus terrestris	Development	hunchback	Zinc finger proteins	Btre_hb	Bter:08278043	group10.1	4994583	-	Yes	No	corrected existing gene annotation
Bombus terrestris	Development	Kruppel	Zinc finger proteins	Bter_Kr	Bter:08279181	Group6.3	4267740	-	No	No
Bombus terrestris	Development	drumstick	zinc finger proteins	Bter_drum	Bter:08279207	group13.5	985959	-	Yes	No	Changed start codon
Bombus terrestris	Development	bowel	zinc finger proteins	Bter_bowl	Bter:08279219	group13.5	995360	-	Yes	No	Changed start codon
Bombus terrestris	Development	oddskipped	Zinc finger proteins	Bter_odd	Bter:08279195	Group13.5	876490	+	No	No
Bombus terrestris	Development	even skipped	Homeobox protein	Bter-eve	CG2328	14,7	2238400	-	No	No
Bombus terrestris	Development	extra-extra	Homeobox protein	Bter-exex	CG8254	13.5	2275000	-	No	No
Bombus terrestris	Development	fruitless	Transcriptionfactor	Bter-fru	CG14307	9.3	1771000	+	No	No
Bombus terrestris	Development	HEM-protein	Membrane-associated protein	Bter-hem	CG5837	15.2	297000	-	No	No
Bombus terrestris	Development	HGTX		Bter-HGTX	CG13475	8.2	1567000	+	No	No
Bombus terrestris	Development	huckebein	zinkfinger protein	Bter-hkb	CG9768	15.6	2287000	+	No	No
Bombus terrestris	Development	Chromatin-binding protein Bj1	Chromatin-binding proteins	bter_Bj1	CG10480	1.3	3655896	+	No	Yes
Bombus terrestris	Development	Nedd2-like caspase	peptidase C14A	bter_caspase Nc-like	CG8091	13.5	2304381	+	No	No
Bombus terrestris	Development	neurotactin	type-B carboxylesterase/lipase	bter_neurotactin-like	CG9704	14.7	1504724	+	No	No
Bombus terrestris	Development	numb	PID	bter_numb-like	CG3779	9.6	1221691	-	No	No
Bombus terrestris	Development	prospero	prospero homeobox	bter_pros	CG17228	5.1	9304599	+	No	No	5' end is missing
Bombus terrestris	Development	ventral nervous system defective vnd	NK-2 homeobox family	Bter_vnd	CG6172	770000	780000	-	No	No
Bombus terrestris	Development	protein tyrosine phosphatase 4E	protein tyrosine phosphatases	bter_Ptp4E	CG6899	14.1	636234	+	Yes	No	5' end is missing 3' end is missing
Bombus terrestris	Development	Zn zfh1 finger homeodomain 1	delta-EF1/ZFH-1 C2H2-type zinc-finger family.	bter_zfh1	CG1322	8276000	9279000	-	No	No
Bombus terrestris	Development	castor	transcription factor	bter_castor-like	CG2102/GI:307183750	14.5	2176133	+	No	No
Bombus terrestris	Development	Centrosomin		bter_centrosomin	CG4832	12.2	1250314	+	No	No
Bombus terrestris	Development	protein tyrosine phosphatase 10D	protein tyrosine phosphatases	bter_tyrosine-protein phosphatase 10D-like	CG1817	12.2	173923	+	No	No
Bombus terrestris	Development	protein tyrosine phosphatase 4E	protein tyrosine phosphatases	bter_tyrosine-protein phosphatase 4E-like	CG6899	14.1	635013	+	No	No	5' end is missing
Bombus terrestris	Development	myospheroid	integrin beta chain family	Bter_mys	CG1560	5981000	5988000	-	No	No
Bombus terrestris	Development	α Spectrin	spectrin family.	Bter_α-Spec	CG1977	5419000	5428800	+	No	No
Bombus terrestris	Development	intermediate neuroblasts defective		Bter_ind	CG11551 ind	Group2.3	3569000	+	No	Yes	Only higher similarities in the homeobox domain
Bombus terrestris	Development	crooked neck		bter_crn	CG3193	GroupUn1188	457326	+	No	No
Bombus terrestris	Development	shadow	cytochrome	bter_shadow	CG14728	Group3.5	3211000	-	No	No
Bombus terrestris	Development	scute	bHLH protein	bter_sc	CG3827	Group3.5	401210	+	No	No
Bombus terrestris	Development	cut	CUT homeobox family	Bter_ct	CG11387	Group9.3	5651792	+	No	No
Bombus terrestris	Development	Delta		Bter-Dl	CG3619	Group11.5	1624057	+	No	No
Bombus terrestris	Development	single-minded		bter_sim	CG7771	Group1.3	1363240	-	No	No
Bombus terrestris	Development	jing		Bter_jing	CG9397	Un544	475292	-	No	No
Bombus terrestris	Development	discs large 1	MAGUK family	Bter-dlg1	CG1725	Group12.1	870938	-	No	No
Bombus terrestris	Development	SmD3		bter_SmD3	CG8427	GroupUn981	2234764	+	No	No
Bombus terrestris	Development	knirps related	Orphan nuclear receptors	Bter_knrl	100649097	Group10.1	10341358	-	Yes	No	Removed incorrect intron
Bombus terrestris	Development	eagle	Orphan nuclear receptors	Bter_eg	100648906	group 10.1	10063001	-	Yes	No	Prediction based on RefSeq
Bombus terrestris	Development	Darkener of apricot	CMGC Ser/Thr protein kinase family	bter_Doa	CG42320, P49762	Group15.6	5050945	-	No	No	Existence of several isoforms is possible.
Bombus terrestris	Development	Drop	Msh homeobox family	bter_Dr	CG1897, GB13830	Group1.1	959260	-	Yes	No	Changed to maker model containing longer ORF and both UTRs.
Bombus terrestris	Development	SoxNeuro		bter_SoxN	CG18024	Group13.5	4398305	+	No	No
Bombus terrestris	Development	trio		bter_trio	CG18214	Group7.1	326448	-	No	No
Bombus terrestris	Development	kuzbanian		bter_kuz	CG7147	Group15.2	210193	+	No	No
Bombus terrestris	Development	lethal of scute		bter_l(1)sc	CG3839	Group3,5	327711	+	No	No
Bombus terrestris	Development	sufu		bter_sufu	LOC100647162	15.6	4676169	-	No	No
Bombus terrestris	Development	ci		bter_ci	LOC100649327	4.5	7703071	-	No	No
Bombus terrestris	Development	smo		bter_smo	LOC100645866	3.5	3679348	+	No	No
Bombus terrestris	Development	Ptc		bter_ptc	LOC100646247	17.2	2498988	+	No	No
Bombus terrestris	Development	rasp		bter_rasp	LOC100650411	10.1	2635515	+	No	No
Bombus terrestris	Development	Hh		bter_hh	LOC100648489	15.6	5192849	-	No	No
Bombus terrestris	Development	Ajay Nair		Ajay Nair	100642637	Group 7.3	3767167	-	No	No
Bombus terrestris	Development	protein lethal(2) giant larvae-like		bter:protein lethal(2) giant larvae-like isoform 1	100642637	Group 7.3	3767167	-	No	No
Bombus terrestris	Development	gbb		bter_gbb	100650311	Group1.4	613665	-	No	No
Bombus terrestris	Development	Exostosin-2		bter_ext-2	100643223	Group17.2	540712	-	No	No
Bombus terrestris	Development	decapentaplegic		bter_dpp	100646366	Group17.2	73463	+	No	No
Bombus terrestris	Development	dally		bter_dally	100650315	Group3.5	810862	-	No	No
Bombus terrestris	Development	cdc42 homolog		bter_cdc42 homolog	100646168	Group1.9	217639	-	No	No
Bombus terrestris	Development	Ultraspiracle	Nuclear Receptors	bter_Usp	NP_476781.1	Group9.6	127113	+	Yes	No
Bombus terrestris	Development	dissatisfaction	Nuclear Receptors	bter_Dsf	NP_477140.1	Group4.3	4648	-	No	No
Bombus terrestris	Development	tailless	Nuclear Receptors	bter_tll	NP_524596.1	Group4.5	4086170	+	No	No
Bombus terrestris	Development	Hepatocyte nuclear factor 4	Nuclear Receptors	bter_HNF4	NP_001097126.1	Group16.3	1319779	-	Yes	Yes	Two RefSeq predictions are available: XM_003401701.1 and XM_003401702.1 The first and shorter one is the most likely correct one. The longer one (XM_003401702.1) is most likely incorrect (no EST support, and a non-canonical splice site). Extra part at 3' end is also UTR only.
Bombus terrestris	Development	Hormone Receptor 78	Nuclear Receptors	bter_HR78	NP_001189151.1	Group2.4	389382	-	Yes	No	I had to split the original Refseq into two genes. One of them was HR78, which seems complete and correct. The other one seems to be a MAP kinase activated protein-kinase-2-like. I am not sure if this PKc-like transcript is correct or not. Some EST data suggests another gene structure. I kept both possible transcripts in.
Bombus terrestris	Development	Photoreceptor cell-specific nuclear receptor	Nuclear Receptors	bter_PNR	NP_611032.2	Group12.2	3780543	-	No	No
Bombus terrestris	Development	Seven Up	Nuclear Receptors	bter_SVP	NP_731682.1	GroupUn732	1129398	-	No	No
Bombus terrestris	Development	Hormone Receptor 51	Nuclear Receptors	bter_HR51	NP_611032.2	Group1.8	866529	-	No	No
Bombus terrestris	Development	Hormone Receptor 83	Nuclear Receptors	bter_HR83	NP_649647.1	Group10.1	9221956	-	Yes	Yes	There are two possible correct transcripts. Both are supported by some EST data and Blast/alignments show that both transcripts could be correct. DBD and LBD in both seems to be complete. Possible isoforms? I will leave them both here at this time. I think it's not possible to determine in silico whether either of the two is incorrect.
Bombus terrestris	Development	Chd64	calponin	bter_Chd64_isoform 1	XP_003393184.1	Group1.3	1076795	+	No	No	Similar to Drosophila CG14996-PC
Bombus terrestris	Development	Chd64	calponin	bter_Chd64_isoform 2	XP_003393185.1	Group1.3	1072391	+	No	No	Similar to Drosophila CG14996-PB
Bombus terrestris	Development	prophenoloxidase	hemocyanin	bter_ppo	XP_003400548.1	Group14.4	549530	+	No	No
Bombus terrestris	Development	F2		bter_F2	100631080	Group 12.2	2280399	+	No	No
Bombus terrestris	Development	Cuticular Protein CPR6	CPR	bter_CPR6	XP_003403001.1	GroupUN794	279	+	Yes	No	No experimental evidence found for 5'UTR.
Bombus terrestris	Development	cuticular peroxidase	An_peroxidase[pfam03098], Animal haem peroxidase	bter_cuticular peroxidase	ADE45321.2	Group4.5	8712120	-	No	Yes	Peroxidase function experimentally validated in Apis mellifera cuticle. The start codon was not identified
Bombus terrestris	Development	larval cuticle protein LCP-17-like	CPR	bter_LCP17	XP_003393656.1	GROUP2.2	1455339	+	Yes	No	Five amino acids from 5' region were taken out in order to reach the methionine
Bombus terrestris	Development	endocuticle structural glycoprotein SgAbd-8-like	CPR	bter_SgAbd-8-like	XP_003393732.1	Group2.2	1468357	+	No	No	Beebase and NCBI indicate frame +1, and Apollo indicates frame +2
Bombus terrestris	Development	trachealess	basic helix-loop-helix (bHLH)-PAS	bter_trh	XP_003399703.1	Group12.2	3116500	+	No	No	There is no experimental evidence supporting 5'UTR.
Bombus terrestris	Development	tango	basic helix-loop-helix (bHLH)-PAS	bter_tgo	XP_003397243.1	Group8.2	968741	-	No	No	There is no experimental evidence supporting 5'UTR.
Bombus terrestris	Development	fatiga 1	basic helix-loop-helix (bHLH)-PAS	bter_fatiga 1	XP_003395871.1	Group5.2	44615	-	No	No	The fatiga gene is also known as HIF prolyl hydroxylase, HIF prolyl-4-hydroxylase, PHD, Hph, fga, CG31543. In Bombus terrestris, fatiga seems to be duplicated in the same genomic scaffold, so that fatiga 1 is ~60kb distance from fatiga 2.
Bombus terrestris	Development	fatiga 2	[pfam13640] 2OG-Fe(II) oxygenase	bter_fatiga 2	XP_003395871.1	Group5.2	109176	-	Yes	Yes	The fatiga gene is also known as HIF prolyl hydroxylase, HIF prolyl-4-hydroxylase, PHD, Hph, fga, CG31543. In Bombus terrestris, fatiga seems to be duplicated in the same genomic scaffold, so that fatiga 2 is ~60kb distance from fatiga 1. The annotation of fatiga 2 is a result of the merger between different predictions (NSCAN plus RefSeq) and the TSA JL709513.1.
Bombus terrestris	Development	Cuticular Protein CPR24	CPR family	bter_CPR24	XP_003402560.1	GROUPUN375	503	-	No	No	The final prediction is a result of merging BTT27452_1_4791987 and RefSeq:2507-726. Blastp results in NCBI confirmed the identity, as do GBrowse in Beebase.
Bombus terrestris	Development	Hormone receptor-like in 96	Nuclear Receptors	bter_HR96	NP_524493.1	Group15.6	381098	-	No	No
Bombus terrestris	Development	Ecdysone receptor	Nuclear Receptors	bter_EcR	NP_724456.1	Group 16.2	501455	+	No	No
Bombus terrestris	Development	Ecdysone-induced protein 75B	Nuclear Receptors	bter_Eip75B	NP_524133.2	Group 11.4	5456394	-	No	No
Bombus terrestris	Development	Ecdysone-inducible protein 78C	Nuclear Receptors	bter_Eip78C	NP_524195.2	Group 6.1	463296	-	No	No
Bombus terrestris	Development	Probable Nuclear Hormone Receptor 3	Nuclear Receptors	bter_HR3	NP_788303.1	Group 1.8	1663947	-	No	No
Bombus terrestris	Development	laccase 2	multicopper-blue copper oxidases	bter_laccase 2	XP_003399477.1	Group12.1	2175139	-	No	No
Bombus terrestris	Development	laccase 1	multicopper-blue copper oxidases	bter_laccase 1	XP_003394771.1	Group4.2	1557187	-	Yes	No	Epidermal enzyme involved in oxidation-reduction process. The gene model XP_003394771.1 is supported by the following TSA sequences: JL657643.1 (which included a new 3'UTR exon) and JL671513.1.
Bombus terrestris	Development	Cuticular protein CPR25	CPR family	bter_CPR25	XP_003397777.1	Group 9.4	117918	-	No	No	Merge of RefSeq:122354-118131 and gi|335113495|gb|JL693639.1|_4905489.
Bombus terrestris	Development	cuticular protein CPR26	CPR family	bter_CPR26	XP_00339157.1	Group11.4	1949575	-	No	No	It has both 3' and 5' UTR experimentally tested.
Bombus terrestris	Development	cuticular protein CPR11	CPR family	bter_CPR11	XP_003397793.1	Group 9.4	1396495	-	No	No	Merge of RefSeq:1398123-1396652 and the 3' end of AUG: 1402535-1396495
Bombus terrestris	Development	cuticular protein 27 precursor	CPR family	bter_CPR27	XP_003395018.1	Group4.5	3945454	-	No	No	This gene prediction results of merge RefSeq:3952159-3945454 and N-SCAN_Amel_inform:3952504-3948053.
Bombus terrestris	Development	Cuticular Protein CPR3	CPR family	bter_CPR3	XP_003399184.1	Group11.4	7818303	+	No	No
Bombus terrestris	Development	laccase	multicopper-blue copper oxidases	bter_laccase 4	XP_003394145.1	Group3.1	676589	-	No	No	Blast results revealed that there is no consensus in the laccases nomenclature. We found 7 laccase gene models in B. terrestris that were randomly numbered from 1 to 7. Based on unrooted neighbor joining method, using default parameters (http://www.genome.jp/tools-bin/clustalw), we indicated as “similar” those sequences grouped in the same branch. Similar to bter_laccase 1
Bombus terrestris	Development	laccase	multicopper-blue copper oxidases	bter_laccase 5	XP_003394144.1	Group3.1	672311	+	No	No	Blast results revealed that there is no consensus in the laccases nomenclature. We found 7 laccase gene models in B. terrestris that were randomly numbered from 1 to 7. Based on unrooted neighbor joining method, using default parameters (http://www.genome.jp/tools-bin/clustalw), we indicated as “similar” those sequences grouped in the same branch.
Bombus terrestris	Development	laccase	multicopper-blue copper oxidases	bter_laccase 6	XP_003394143.1	Group3.1	663319	+	No	No	The gene model XP_003394143.1 is supported by the following TSA sequence: JL678712.1 (which validates the start codon) and the EST sequences FN620212.1 and FN620298.1 (which validates the stop codon); Blast results revealed that there is no consensus in the laccases nomenclature. We found 7 laccase gene models in B. terrestris that were randomly numbered from 1 to 7. Based on unrooted neighbor jo…
Bombus terrestris	Development	cuticular protein 49Ah ortholog	CPR family	bter_CPR49Ah	XP_003394734.1	Group 4.1	188066	+	No	No
Bombus terrestris	Development	cuticular protein CPR12	CPR family	bter_CPR12	XP_003403303.1	GroupUN1132	505840	+	No	No
Bombus terrestris	Development	laccase	multicopper-blue copper oxidases	bter_laccase 3	XP_003393534.1	Group2.1	1752428	-	Yes	No	Blast results revealed that there is no consensus in the laccases nomenclature. We found 7 laccase gene models in B. terrestris that were randomly numbered from 1 to 7. Based on unrooted neighbor joining method, using default parameters (http://www.genome.jp/tools-bin/clustalw), we indicated as “similar” those sequences grouped in the same branch. Similar to bter_laccase 2
Bombus terrestris	Development	cuticular protein CPR13	CPR family	bter_CPR13	XP_003403304.1	GroupUN1132	509936	+	Yes	No	Two predictions were merged: fgeneshpp:509936-510707 and part of RefSeq:509872-510954
Bombus terrestris	Development	Cuticular Protein CPR2	Cuticular Protein	bter_CPR2	XP_003399269.1	Group11.4	7842775	-	No	No
Bombus terrestris	Development	Cuticular Protein CPR4	CPR family	bter_CPR4	XP_003399183.1	Group11.4	7814686	+	No	Yes	The model used was N-SCAN_Amel_inform:7814645-7815552. The TSA sequence JL687611.1 best fit the XP_003399183.1
Bombus terrestris	Development	Cuticular Protein CPR5	CPR family	bter_CPR5	XP_003399852.1	Group12.2	9184	-	No	No
Bombus terrestris	Development	CPAP3 member	CPAP3 family	bter_CPAP3	XP_003394170.1	Group3.1	1139074	+	No	No
Bombus terrestris	Development	CPAP3 member	CPAP3 family	bter_CPAP3	XP_003394139.1	Group3.1	614698	+	No	No
Bombus terrestris	Development	CPAP3-d	CPAP3 family	bter_CPAP3-d	XP_003394130.1	Group3.1	553535	+	No	No
Bombus terrestris	Development	peritrophin-44-like	carbohydrate-binding protein	bter_peritrophin-44-like	XP_003403219.1	GroupUn981	1099934	-	No	No	This gene belongs to CBM - Carbohydrate-binding module family
Bombus terrestris	Development	Cuticular Protein CPR23	CPR family	bter_CPR23	XP_003403168.1	GROUPUN981	2376750	+	Yes	No	Merge of abel_OGSv1:2376750-2384000 and 5' exon of RefSeq:2365275-2382286
Bombus terrestris	Development	Cuticular Protein CPF2	CPF family	bter_CPF2	XP_003401173.1	Group15.5	791906	-	No	No	Functional Description: structural constituent of chitin-based cuticle
Bombus terrestris	Development	chitinase 3-like	CPAP3 family	bter_chitinase 3-like	XP_003394129.1	Group3.1	548111	+	No	No
Bombus terrestris	Development	CPAP3	chondroitin proteoglycan-2-like	bter_chondroitin proteoglycan-2-like	XP_003394131.1	Group3.1	558247	+	No	No
Bombus terrestris	Development	CPAP3 member	CPAP3 family	bter_CPAP3 member	XP_003400280.1	Group13.5	4685054	+	No	No
Bombus terrestris	Development	CPAP3 mmber	CPAP3 family	bter_CPAP3 member	XP_003394377.1	Group3.1	585326	+	No	No
Bombus terrestris	Development	GCE (germ cell-expressed bHLH-PAS)	basic helix-loop-helix (bHLH)-PAS	bter_GCE	XP_003396669.1	Group7.3	3400445	-	Yes	Yes	GCE is a JH receptor. The TSA sequence JI035364.1 expanded the 3'UTR from the gene model. Gene prediction is almost entirely supported by TSA sequences JL802132.1 and JL717672.1 . On the other hand, 5' end (5'UTR and start codon) of the gene model has no experimental evidence. Several TSA sequences map in the first intron of the gene model, which contain possible start codons. It suggests that th…
Bombus terrestris	Development	single-minded	basic helix-loop-helix (bHLH)-PAS	bter_sim	XP_003392990.1	Group1.3	1389276	-	Yes	Yes	The gene model RefSeq:1392233-1360367 was modified based on TSA (JL826093.1) and EST (FN615738.1 and FN630963.1). Thus, first exon of the RefSeq was split as well as two new 5'UTR exons were included. The changes resulted in a different start codon (ATG) position when compared to the original RefSeq model. Blast P results using this new prediction (containing 699 amino acids) indicated that this …
Bombus terrestris	Development	similar (sima)	basic helix-loop-helix (bHLH)-PAS	bter_sima	XP_003492763.1 [Bombus impatiens]	Group5.1	4722924	-	Yes	Yes	Sima is a negative regulator of IIS/TOR-mediated growth and a hypoxia signaling factor. Blast analysis showed an Augustus prediction (AU6) for Bombus terrestris sima gene. Part of this prediction presented matches with sima gene from other organism and the last four exons of the same prediction presented matches with other proteins such as peripherin. Experimental data are needed to finish that a…
Bombus terrestris	Development	minibrain	serine/threonine-protein kinase	bter_minibrain	XP_003393627.1	Group2.2	882950	-	Yes	Yes	The start site begins later than the predicted model according the XP_003393627.1
Bombus terrestris	Development	eyes absent	eyes absent homolog 4-like	bter_eyes_absent	XP_003402789.1	GROUPUN633	701287	-	No	Yes	There is a non-consensus donor in exon 2.
Bombus terrestris	Development	laccase	multicopper-blue copper oxidases	bter_laccase 7	XP_003399857.1	Group12.2	5102634	-	No	No	Blast results revealed that there is no consensus in the laccases nomenclature. We found 7 laccase gene models in B. terrestris that were randomly numbered from 1 to 7. Based on unrooted neighbor joining method, using default parameters (http://www.genome.jp/tools-bin/clustalw), we indicated as “similar” those sequences grouped in the same branch.
Bombus terrestris	Development	Cuticular protein CPR15	CPR family	bter_CPR15	XP_003399675.1	Group 12.2	1924412	-	Yes	No	Predicted protein: pro-resilin. Merge of RefSeq: 1933074-1927814 and 3'UTR of AUG:1930579-1927765
Bombus terrestris	Development	Cuticular protein CPR16	CPR family	bter_CPR16	XP_003401238	Group15.6	210982	+	No	No	There is experimental evidence for the 3'UTR: JL768540.1 obtained by Illumina sequencing technology
Bombus terrestris	Development	Cuticular protein CPR17	CPR family	bter_CPR17	335156172	Group 2.2	1442046	+	No	No
Bombus terrestris	Development	Cuticular protein CPR18	CPR family	bter_CPR18	XP_003393657.1	Group 2.2	1446119	-	No	No
Bombus terrestris	Development	Cuticular protein CPR19	CPR family	bter_CPR19	XP_003395021.1	Group 4.5	4148225	+	Yes	No	Merge of RefSeq:4148519-4152483 and N-SCAN_Amel_inform:4148225-4150407
Bombus terrestris	Development	Cuticular protein CPR20	CPR family	bter_CPR20	XP_003401938.1	Group 17.2	339883	-	No	No
Bombus terrestris	Development	Estrogen Related Receptor	Nuclear Receptors	bter_ERR	NP_729340.1	Group5.1	7169339	-	No	No	Two Refseq predictions, only differing in the first few amino acids. Most likely two Isoforms. Drosophila has two ERR isoforms also different in the first 10 amino acids as well.
Bombus terrestris	Development	Hormone Receptor 38	Nuclear Receptors	bter_HR38	NP_788079.1	Group13.3	965730	+	No	No
Bombus terrestris	Development	Hormone Receptor 39	Nuclear Receptors	bter_HR39	NP_476932.1	Group4.2 + GroupUn165	1818764	-	No	Yes	This gene has been split over two scaffolds. The 3' part of the gene is on scaffold Group4.2 and the rest is on scaffold GroupUn165. Will have to be merged later. Seems pretty straightforward and clear.
Bombus terrestris	Development	Hormone Receptor 4	Nuclear Receptors	bter_HR4	NP_001033823.1	GroupUn35	326321	-	No	No
Bombus terrestris	Development	Cuticular Protein CPR9	CPR family	bter_CPR9	XP_003397791.1	Group9.4	1170482	-	No	No	Gene ID indicates CPR9, as also matches with CPR9 from cuticle DB, although XP prediction says cuticular protein 8 in Apis mellifera, and cuticular protein 8-like in Bombus terrestris.
Bombus terrestris	Development	cuticular Protein CPR10	CPR family	bter_CPR10	XP_003397792.1	Group9.4	1320752	-	No	No
Bombus terrestris	Development	Cuticular Protein CPR7	CPR family	bter_CPR7	XP_003401817.1	Group16.3	2073761	+	Yes	No	TSA JL693777.1 expands 3'UTR
Bombus terrestris	Development	Dopa-decarboxilase	amino acid decarboxylases	bter_ dopa decarboxilase (3,4-dihydroxyphenylalanine decarboxylase; EC 4.1.1.28)	XP_003399661.1	Group12.2	1388139	-	No	No	involved in cuticular sclerotization and pigmentation; Key enzyme in the dopamine synthesis pathway
Bombus terrestris	Development	tyrosine hydroxylase (TH)	aromatic amino acid hydroxylases	bter_ tyrosine hydroxylase (tyrosine hydroxylase 3-monooxygenase; EC 1.14.16.2)	XP_003396906.1	Group7.3	10872269	-	No	No	Key enzyme in the dopamine synthesis pathway; involved in cuticular maturation process, such as tanning and cuticle sclerotization. TH catalyzes the hydroxylation of tyrosine. THs are cytoplasmic enzymes that contain ferrous iron at the active site. Tyrosine hydroxylase (TH; tyrosine hydroxylase 3-monooxygenase) (EC 1.14.16.2) is the ﬁrst enzyme involved in the synthesis of L- DOPA from L-tyrosine
Bombus terrestris	Development	chitinase 2	Glycoside hydrolase family 18	bter_chitinase 2 member 1	XP_003400671.1	Group14.5	1693534	+	No	No	Chitinase (Class II) (EC 3.2.1.14); The chitinases hydrolyze chitin oligosaccharides; cuticle chitin catabolic process
Bombus terrestris	Development	chitinase 2	Glycoside hydrolase family 18	bter_chitinase 2 member 2	XP_003400637.1	Group14.5	3086037	-	No	No	Chitinase (Class II) (EC 3.2.1.14); The chitinases hydrolyze chitin oligosaccharides; cuticle chitin catabolic process
Bombus terrestris	Development	Spineless		bter_ss	au6.g3914.t1	Group8.3	161382	+	No	No
Bombus terrestris	Development	Dysfusion		bter_dys	XP_624744.3	Group11.2	1228644	-	No	No
Bombus terrestris	Development	broad-complex		bter_broad	XP_003400326.1	Group13.5	3319641	-	No	No
Bombus terrestris	Development	apidermin		bter_apidermin	XP_003394950.1	Group4.5	2314504	+	No	No
Bombus terrestris	Development	cuticular protein CPLCP	cuticular protein CPLCP family	bter_CPLCP	XP_003395863.1	Group5.1	10884081	-	No	No
Bombus terrestris	Development	ETH		bter_eth	XP_003400029.1	Group13.3	1839921	+	No	No
Bombus terrestris	Development	EH		bter_eh	XP_003395267.1	Group4.5	8671617	-	No	No
Bombus terrestris	Development	partner of bursicon		bter_pburs	XP_003402297.1	GroupUn23	396724	-	No	No
Bombus terrestris	Development	Bursicon		bter_burs	XP_003402297.1	GroupUn23	392074	-	No	No
Bombus terrestris	Development	Tweedle	Tweedle family	bter_Twdl2	XP_003402029.1, XP_003402028.1	Group17.2	3278542	-	No	No
Bombus terrestris	Development	Tweedle	Tweedle family	bter_Twdl1	XP_003402029.1, XP_003402028.1	Group16.3	2181285	+	No	No
Bombus terrestris	Development	ftz-f1		bter_ftz-f1	XP_003396603.1	Group7.3	1010505	+	No	No
Bombus terrestris	Development	CPF1		bter_CPF1	XP_003401182.1	Group15.5	786896	+	No	No
Bombus terrestris	Development	Caudal	Homeobox genes	bter_cad	RefSeq:906101-921917	group 11.4	906101	+	No	No
Bombus terrestris	Development	empty spiracles	homeobox genes	bter_ems	RefSeq:3260198-3209776	Group 15.5	3260198	-	No	No
Bombus terrestris	Development	orthodenticle 1	homeobox genes	bter_otd1	RefSeq:3712148-3712910	group1.3	3712148	+	No	No
Bombus terrestris	Development	orthodenticle 2	homeobox genes	bter_otd2	RefSeq_frameshift:3765734-3770375	group 1.3	3765734	+	No	No
Bombus terrestris	Development	sloppy paired	forkhead transcription factor	bter_slp	RefSeq:737096-735205	Group4.2	737096	-	No	No
Bombus terrestris	Development	crocodile	forkhead transcription factor	btre_croc	RefSeq:195158-197620	7.3	195158	+	No	No
Bombus terrestris	Development	cap and collar	segmentation gene	bter_cnc	RefSeq:2263233-2152895	goup1.5	2263233	-	No	No
Bombus terrestris	Development	Abdominal-B	Hox genes	Bter_abd-B	LOC100652021	18.1	519122	+	No	No
Bombus terrestris	Development	abdominal-A	Hox genes	Bter_abd-A	100652143	18.1	724515	+	No	No
Bombus terrestris	Development	Ultrabithorax	Hox genes	Bter_Ubx	LOC100642471	18.1	872189	+	No	No
Bombus terrestris	Development	Antennapedia	Hox genes	Bter_Antp	LOC100631082	18.1	1104696	+	No	No
Bombus terrestris	Development	fushi tarazu	Hox genes	Bter_ftz	LOC100650225	18.1	1595853	+	No	No
Bombus terrestris	Development	Sex combs reduced	Hox genes	Bter_scr	LOC100643224	18.1	1406942	+	No	No
Bombus terrestris	Development	Deformed	Hox genes	Bter_Dfd	LOC100642982	18.1	1516405	+	No	No
Bombus terrestris	Development	Zerknüllt	Hox genes	Bter_zen	LOC10650346	18.1	1593729	+	No	No
Bombus terrestris	Development	proboscipedia	Hox genes	Bter_pb	LOC100643103	18.1	1724254	+	No	No
Bombus terrestris	Development	labial	Hox genes	Bter_lab	LOC100643550	18.1	1773010	+	No	No
Bombus terrestris	Development	bib		bter_bib	XM_003399026.1	Bter:Group11.4	6585676	-	No	No
Bombus terrestris	Development	Canoe CnO	Actin Binding Protein	Bter:CnO	NC_015764	Bter:Group3.1	121804	+	Yes	No
Bombus terrestris	Development	Delta		Bter:Dl	XM_003399296.1	Bter:Group11.5	1624057	+	No	No
Bombus terrestris	Development	ebi		Bter_ebi	XM_003403294.1	GroupUN1188	462778	+	No	No
Bombus terrestris	Development	fringe (fng)		Bter:fng	XM_003398975.1	Group11.4	6218774	-	Yes	No	Removal of an exon from the gene model - sequencing gap
Bombus terrestris	Development	fringe connection (frc)		Bter:frc	XM_003396553.1	Group7.3	972442	+	No	No
Bombus terrestris	Development	hairless (H)		Bter:H	XM_003395788.1	Group5.1	10466981	-	No	No
Bombus terrestris	Development	hephaestus (heph)		Bter:heph	XM_003401570.1	Group16.1	559002	-	No	Yes	Reassigned start codon
Bombus terrestris	Development	hairy	bHLH transcription factor	bter_h	RefSeq:829729-833045	Group 13.1	829729	+	No	No
Bombus terrestris	Development	odd paired	zinc finger	Bter_opa	RefSeq:1738768-1699953	Group10.1	1738768	-	No	No
Bombus terrestris	Development	paired	paired type homeobox	bter_prd	RefSeq_frameshift:1033129-1052573	Group14.5	1033129	+	No	No
Bombus terrestris	Development	gooseberry	paired-like homeobox genes	bter_gsb1	RefSeq:707167-629369	Group14.3	707167	-	No	No
Bombus terrestris	Development	twin of eyeless	pax gene	bter_toy	RefSeq:3904538-3865829	Group 6.3	3840829	-	No	No
Bombus terrestris	Development	runt	Runt Domain Gene	bter_run	RefSeq:2574383-2580252	14.5	2574383	-	No	No
Bombus terrestris	Development	RunxA	Runt Domain gene	bter_runxA	RefSeq:2526930-2503732	Group14.5	2478732	-	No	No
Bombus terrestris	Development	runXB	Runt domain containing	bter_runXB	RefSeq:2412075-2441715	Group 14.5	2387075	+	No	No
Bombus terrestris	Development	lozenge	runt domain containing	bter_lz	RefSeq:2649264-2687074	14.5	2624264	+	No	No
Bombus terrestris	Development	engrailed	homeobox genes	bter_en-like	RefSeq:1280495-1183273	Group 1.9	1158273	-	No	No
Bombus terrestris	Development	graint	bzip	bter_giant	FBpp0070444	Group 10.1	5573711	-	No	No
Bombus terrestris	Development	buttonhead	zip	bter_btd	XP_003400323.1	Group13.5	3158745	-	No	No
Bombus terrestris	Development	torso-like	terminal patterning	bter_tsl	XP_003396040	Group6.3	3949507	+	No	No
Bombus terrestris	Development	tailless	nuclear receptor	bter_tll	XP_003395019.1	Group4.5	4086170	+	No	No
Bombus terrestris	Development	grainyhead	Transcription factor	bter_grh	XP_003395344.1	Group5.1	2758316	+	No	No
Bombus terrestris	Development	snail	zinc finger	bter_sna	XP_003400065.1	Group13.3	2569114	-	No	No
Bombus terrestris	Development	vasa	RNA helicase	bter_vas	XP_003393361	Group1.5	2174876	+	No	No
Bombus terrestris	Development	nanos		bter_nos	XP_003397363.1	Group8.3	1461651	-	No	No
Bombus terrestris	Development	staufen		bter-staufen	XP_003398159.1	Group10.1	906708	+	No	No
Bombus terrestris	Development	tudor	tudor domain	bter_tudor	XP_003396889.1	Group7.3	1037439	-	No	No
Bombus terrestris	Development	E(spl) bHLH	bHLH transcription factor	bter_E(spl) bHLH1	XM_003400497.1	Group14.4	267309	-	No	No
Bombus terrestris	Development	E(spl) bHLH	bHLH transcription factor	bter_E(spl) bHLH2	XM_003400496.1	Group14.4	490182	+	No	No
Bombus terrestris	Development	malpha	bearded box gene	bter_malpha	GNOMON:321212-320721	Group14.4	321212	-	No	No
Bombus terrestris	Development	E(spl) bHLH2	bHLH transcription factor	bter_E(spl) bHLH2	XM_003400499.1	Group14.4	539754	+	No	No
Bombus terrestris	Development	Spire		bter_spire	XP_003399776.1	Group12.2	4084624	-	No	No
Bombus terrestris	Development	Spindle-E		bter_spn-E	XP_003395367.1	Group5.1	5317937	+	No	No
Bombus terrestris	Development	tsunagi		bter_tsunagi	XP_003393372.1	Group1.7	31704	+	No	No
Bombus terrestris	Development	mastermind		bter_mam	XP_003396035.1	GROUP6.3	3422075	-	No	No
Bombus terrestris	Development	mindbomb2		bter_mib2	XM_003403027.1	GroupUn981	1503743	-	No	No
Bombus terrestris	Development	mindbomb		bter_mib	XM_003394484.1/XM_003402196.1	Group3.4/GroupUn4	1773146	+	No	Yes	Mindbomb is split over at least two scaffolds and two gene models at present. The N-terminus of mib is not present in the bter genome, the start codon is likely to be wrong. The gene co-ordinates (based on homology) should be Group3.4 (+ strand) 1773281..1773346 1774154..1774501 1774587..1774787 1774909..1775028 1775113..1775441 1775540..1775687 1775769..1776011 1776161..1776358 1858992..1859141 …
Bombus terrestris	Development	nicastrin		bter_nct	XM_003399838.1	Group12.2	5561371	+	No	No
Bombus terrestris	Development	neuralized		bter_neur	XM_003401381.1	Group15.6	4561647	-	No	No
Bombus terrestris	Development	Notchless		bter_Nle	XM_003397587.1	Group9.3	4818455	+	Yes	No	predicted gene edited to remove frameshift.
Bombus terrestris	Development	Numb		bter_numb	XM_003397932.1	Group9.6	1221691	-	No	No
Bombus terrestris	Development	presenilin		bter_Psn	XM_003395413.1	Group5.1	3720925	-	No	No
Bombus terrestris	Development	Serrate		bter_Ser	XM_003395587.1	Group5.1	1946879	+	No	No
Bombus terrestris	Development	Notch		bter_N	XM_003399229.1/XM_003402482.1	Group11.4/GroupUn272	8087209	+	No	Yes	The Notch gene is split over two scaffolds; the gene co-ordinates should be. Group11.4 8087455..8087569 8117497..8117575 8154801..8155072 8157227..8157422 8170810..8170943 8203146..8203502 8205512..8205667 8214755..8214937 GroupUn272 327..870 1189..1719 2117..2349 2509..4354 4455..6238 6365..7458
Bombus terrestris	Development	shaggy		bter_sgg	XM_003397902.1	Group9.5	365303	+	No	No	Hymenoptera (incl honeybees) seem to encode a truncated form of sgg compared with Drosophila (the first 500 aa are not conserved).
Bombus terrestris	Development	Suppressor of Hairless		Su(H)	XM_003395591.1	Group5.1	6404431	+	No	No	Transcript has an unusually long 3' UTR - this may belong to another gene?
Bombus terrestris	Development	deltex		bter_dx	XP_003397473	Group9.1	1943637	+	Yes	Yes	There is 4nt present in the genome that causes a frameshift in the predicted protein sequence.
Bombus terrestris	Development	brainiac		bter_brn	XM_003398085.1	Group10.1	8417802	+	No	No
Bombus terrestris	Development	Ocho		bter_Ocho	gnomon_gene.78584	Group14.4	320721	-	No	No
Bombus terrestris	Development	Suppressor of deltex		bter_Su(dx)	XM_003403290.1	GroupUn1188	416814	-	No	No
Bombus terrestris	Development	strawberry notch		bter_sno	XM_003397042.1|	Group8.1	2803111	-	No	No
Bombus terrestris	Development	wingless		bter:Wnt1	XP_003393164.1	Group1.3	4064973	-	No	No
Bombus terrestris	Development	frizzled		bter:fz	XM_003402773.1	GroupUn723	1049196	-	No	No
Bombus terrestris	Development	frizzled		bter:fz	XM_003402773.1	GroupUn723	1049196	-	No	No
Bombus terrestris	Development	frizzled		bter:fz	XM_003402773.1	GroupUn723	1049196	-	No	No
Bombus terrestris	Development	frizzled-2		bter_fz2	XM_003398540.1	Group10.1	9660059	-	No	No
Bombus terrestris	Development	APC-like	beta-catenin binding	bter_APC-like	XR_132356.1	GroupUN40	185115	-	Yes	No
Bombus terrestris	Development	APC-like	beta-catenin binding	bter_APC-like	XR_132356.1	GroupUN40	185115	-	Yes	No
Bombus terrestris	Development	armadillo	segment polarity	bter_Arm	XM_003400130.1	Group13.5	2640278	+	No	No
Bombus terrestris	Development	Axin		bter_Axin	XM_003398927.1	Group11.4	5206850	+	No	No
Bombus terrestris	Development	dishevelled	segment polarity gene	bterDsh	XP_003400047.1	Group13.3	2845510	+	No	No
Bombus terrestris	Development	pangolin		bter_pan	XR_131932.1	Group4.5	6941342	-	No	No	pseudogene
Bombus terrestris	Development	porcupine	Wnt receptor signaling pathway.	bter_porc	XP_003393064.1	Group1.3	3064099	+	No	No
Bombus terrestris	Development	porcupine	Wnt receptor signaling pathway.	bter_porc	XP_003393064.1	Group1.3	3064099	+	No	No
Bombus terrestris	Development	supernumerary limbs		bter_slmb	XM_003401225.1	Group15.6	1546984	+	No	No
Bombus terrestris	Development	short gastrulation		bter_sog	XM_003396325.1	Group7.1	2495422	+	No	No
Bombus terrestris	Development	tolloid		bter_tld	XM_003399651.1	Group12.2	2939899	+	No	No
Bombus terrestris	Development	twisted gastrulation		bter_tsg	XM_003396197.1	Group7.1	1029007	-	No	No
Bombus terrestris	Development	twisted gastrulation		bter_tsg isoform2	XM_003396198.1	Group7.1	1029007	-	No	No	twisted gastrulation isoform 2
Bombus terrestris	Development	twisted gastrulation		bter_tsg isoform3	XM_003396199.1	group7.1	1029007	-	No	No	twisted gastrulation isoform3
Bombus terrestris	Development	twisted gastrulation		bter_tsg isoform3	XM_003396199.1	group7.1	1029007	-	No	No	twisted gastrulation isoform3
Bombus terrestris	Development	saxophone		bter_sax	XM_003400359.1	group14.1	878571	-	No	No
Bombus terrestris	Development	brinker		bter_brk	XM_003394285.1	group3.1	5859311	-	No	No
Bombus terrestris	Development	bunched		bter_bun	XM_003399040.1	group11.4	6683872	-	No	No
Bombus terrestris	Development	daughters against dpp		bter_Dad	XM_003394954.1	group4.5	3283419	-	No	No
Bombus terrestris	Development	daughters against dpp		bter_Dad	XM_003394954.1	group4.5	3283419	-	No	No
Bombus terrestris	Development	daughters against dpp		bter_Dad	XM_003394954.1	group4.5	3283419	-	No	No
Bombus terrestris	Development	28S ribosomal protein S15, mitochondrial-like	Ribosomal_S15p_S13e[cd00353]	bter_28S ribosomal protein S15, mitochondrial-like	XP_003401816.1	Group16.3	2071299	+	No	No
Bombus terrestris	Development	daughters against dpp		bter_Dad	XM_003394954.1	group4.5	3283419	-	No	No
Bombus terrestris	Development	fringe connection (frc)		bter_frc	Group7.3.094.1	Group7.3	972589	+	No	Yes	Replaces XM_003396553.1 as gene model for fringe connection. No ref-seq model for this gene. Used N-SCAN model which is supported by geneid and sgp2 models.
Bombus terrestris	Development	trachealess	basic helix-loop-helix (bHLH)-PAS	bter_trh2	XP_003399702.1	Group12.2	3229324	+	No	No	Please, check line 352 to find beer_trh1 information.
Bombus terrestris	Dosage compensation	male lethal 3		Bter_Dvir\msl3	XP_002047216.1	Group9.3	434569	-	No	No	no EST evidence
Bombus terrestris	Dosage compensation	maleless		Bter_mle	P24785.2	Group6.1	600962	+	No	No	EST evidence
Bombus terrestris	Dosage compensation	males absend on the first		Bter_mof	NP_511051.1	Group18.1	2123813	+	Yes	No	EST evidence
Bombus terrestris	Dosage compensation	male-specific lethal 1		Bter_msl-1	NP_476896.1	GroupUn732	134961	-	No	No	no EST evidence
Bombus terrestris	Dosage compensation	male-specific lethal 2		Bter_msl-2	P50534.2	Group10.4	907291	+	No	No	no EST evidence
Bombus terrestris	Dosage compensation	male-specific lethal 3		Bter_msl-3	P50536.2	Group9.3	434569	-	No	No	no EST evidence
Bombus terrestris	Dosage compensation	supercoiling factor		Bter_scf	NP_995953.1	Group3.4	1739567	+	No	No	EST evidence
Bombus terrestris	Dosage compensation	Trithorax-like		Bter_Trl	NP_996082.1	Group1.4	6667	+	No	Yes	RefSeq pseudogene, EST evidence
Bombus terrestris	Gene regulation	APOBEC1 complementation factor	protein-protein binding	bter_A1cf	XP_001120281.2	2,4	284880	-	Yes	No
Bombus terrestris	Gene regulation	clathrin heavy chain		bter_chc	CLH_DROME (P29742)	GROUPUN154	1430500	+	Yes	No	non-canonical splice sites in 5' UTR were changed based on EST data
Bombus terrestris	Gene regulation	rab7		bter_rab7	O76742_DROME	GROUP9.3	1344700-1350550	-	No	No
Bombus terrestris	Gene regulation	V-type proton ATPase 16 kDa proteolipid subunit		bter_vha16	P23380 (VATL_DROME)	GROUP6.3	383000-392000	+	No	No
Bombus terrestris	Gene regulation	DNA methyltransferase 1 isoform a	DNA methyltransferases	bter_dnmt1a	100649098	Group10.1	2585002	+	No	No
Bombus terrestris	Gene regulation	DNA methyltransferase 1 isoform b1 isoform a	DNA methyltransferases	bter_dnmt1b	100646047	GroupUn275	543	-	No	No
Bombus terrestris	Gene regulation	tRNA (cytosine(38)-C(5))-methyltransferase	DNA methyltransferases	bter_dnmt2	100651101	Group14.7	14013	+	No	No	Even though this gene is a tRNA methyltransferase, I named it bter_dnmt2 to be consistent with annotations from other species.
Bombus terrestris	Gene regulation	ten-eleven-translocation 2		bter_tet2	100642293	Group12.1	4220335	+	No	No
Bombus terrestris	Gene regulation	ten-eleven-translocation 1		bter_tet1	100651014	Group12.1	4107341	+	No	No
Bombus terrestris	Gene regulation	Loquacious		bter_loqs	AAY40789.1	11.4	5906000-5911000	-	No	No	Was mistakenly annotated on positive strand before, the wrong annotation has been deleted
Bombus terrestris	Gene regulation	dicer-2		bter_dcr-2	AAF57830.2	4.2	1742000-1754000	+	No	No
Bombus terrestris	Immune genes	18w, 18 wheeler	leucine rich repeat, toll like receptors	Bter_18w	100646856	Group2.2	289378	-	No	No
Bombus terrestris	Immune genes	hemipterous	JNK pathway	Bter_mkk7	100631092	Group3.1	6164076	-	No	No
Bombus terrestris	Immune genes	cactin	toll pathway	Bter_cact	Q9VR99_DROME	Group5.1	4023040	-	No	No
Bombus terrestris	Immune genes	transferrin	iron metabolism	Bter_transferrin	P22297 TRF_MANSE	Group15.5	914295	-	Yes	No
Bombus terrestris	Immune genes	phenoloxidase subunit A3	phenoloxidase	Bter_poA3	100648607	Group14.4	549518	+	No	No
Bombus terrestris	Immune genes	yellow-h		Bter_Y-h	O02437	Group7.3	3698960	+	No	No
Bombus terrestris	Immune genes	puckered	JNK	Bter_puckered	100650319	Group5.1	7591463	+	No	No
Bombus terrestris	Immune genes	Metalloprotease inhibitor	protease inhibitors TIL-supefamily	Bter_inducible metalloprotease inhibitor	100645101	15.6	1391726	+	Yes	No
Bombus terrestris	Immune genes	scabrous	misc	Bter_scabrous	100649413	Group7.3	998449	+	No	No
Bombus terrestris	Immune genes	Sra-1		Bter_Sra-1	UniProt Q9VF87	6.3	4189155	+	No	No
Bombus terrestris	Immune genes	defensin	effector	bter_defensin-1	100631063	6.1	645993	+	Yes	No
Bombus terrestris	Immune genes	NFAT	misc	bter_NFAT	100642970	Group11.4	2435970	-	No	Yes	homology very good but only up to 1000bp, two holes can be found
Bombus terrestris	Immune genes	Relish	Ankyrin repeats	bter_relish	100631072	12.1	3250460	+	Yes	No	Extended the UTR on both ends based on EST support, shifted start to A. mellifera start
Bombus terrestris	Immune genes	atg5	misc	bter_atg5	100647690	Group3.1	5848968	+	No	No
Bombus terrestris	Immune genes	ferritin 3 heavy chain		Bter_Fer3HCH	Q9VYH1_DROME	Group 2.3	388727	-	No	No
Bombus terrestris	Immune genes	Dorsal		bter_dorsal_A and bter_dorsal_B	100631054	GroupUn154	622008	-	Yes	Yes	Two putative isoforms based on homology with Apis mellifera sequence.
Bombus terrestris	Immune genes	scavenger receptor class B	SNMP/CD36	bter_Scrb1	protein E2B9C5_HARSA	12.2	6115000	-	No	No	1. Falls within the SCRB group of SNMP/CD36 gene family (See reference: Nichols Z, Vogt RG (2008) The SNMP/CD36 gene family in Diptera, Hymenoptera and Coleoptera: Drosophila melanogaster, D. pseudoobscura, Anopheles gambiae, Aedes aegypti, Apis mellifera, and Tribolium castaneum. Insect Biochem Mol Biol 38, 398-415.) 2. No changes made: One non-spliced EST with perfect match with RefSeq (Except …
Bombus terrestris	Immune genes	Scavenger receptor class B	SNMP/CD36	Bter_scrb	protein E1ZWV9_CAMFO	Group12.2	544000	-	No	No	XM_003399923.1 XP_003399971.1 Although no EST was present, annotation was found to be good. Mainly based on phylogenetic tree, protein sequence of annotation cluster nice together with two other scavenger receptors class B member1. Falls within the SCRB group of SNMP/CD36 gene family ref1 Ref1 Nichols Z, Vogt RG (2008) The SNMP/CD36 gene family in Diptera, Hymenoptera and Coleoptera: Drosophila m…
Bombus terrestris	Immune genes	sensory neuron membrane protein	CD36/SNMP	bter_snmp	protein SNMP2_OSTFU	Group4.5	4166000	+	No	No	XM_003395199.1 XP_003395247.1 flag at exon is correct splice site => GT is changed to GC site. No EST present, but Refseq is correct => based on phylogenetic tree. Sequence falls within SNMP cluster of the SNMP/CD36 gene family ref1 Ref1 Nichols Z, Vogt RG (2008) The SNMP/CD36 gene family in Diptera, Hymenoptera and Coleoptera: Drosophila melanogaster, D. pseudoobscura, Anopheles gambiae, Aedes a…
Bombus terrestris	Immune genes	scavenger receptor class B	CD36/SNMP	bter_scrb	protein F4WLM4_ACREC	group 12.1	3229000	+	Yes	No	XP_003399517.1 XM_003399469.1 Perfect match with EST; Falls within the SCRB group of SNMP/CD36 gene family ref1 Ref1 Nichols Z, Vogt RG (2008) The SNMP/CD36 gene family in Diptera, Hymenoptera and Coleoptera: Drosophila melanogaster, D. pseudoobscura, Anopheles gambiae, Aedes aegypti, Apis mellifera, and Tribolium castaneum. Insect Biochem Mol Biol 38, 398-415.
Bombus terrestris	Immune genes	sensory neuron membrane protein 1	SNMP/CD36	bter_snmp1	protein SNMP1_DROME	Group10.1	8345000..8358000	+	No	No	XM_003398416.1 XP_003398464.1 ESTs do not completely cover annotation, however annotation is ok because phylogenetic tree is ok. The sequence nicely falls within the SNMP1 cluster of the SNMP/CD36 gene family ref1 Ref1 Nichols Z, Vogt RG (2008) The SNMP/CD36 gene family in Diptera, Hymenoptera and Coleoptera: Drosophila melanogaster, D. pseudoobscura, Anopheles gambiae, Aedes aegypti, Apis mellif…
Bombus terrestris	Immune genes	scavenger receptor class B	SNMP1/CD36	bter_scrb	protein E2A7Q6_CAMFO	Group12.2	549000	+	No	No	XM_003399856.1 XP_003399904.1 ESTs covers annotation, clusters within the SCRB group of SNMP/CD36 gene family ref1 Ref1 Nichols Z, Vogt RG (2008) The SNMP/CD36 gene family in Diptera, Hymenoptera and Coleoptera: Drosophila melanogaster, D. pseudoobscura, Anopheles gambiae, Aedes aegypti, Apis mellifera, and Tribolium castaneum. Insect Biochem Mol Biol 38, 398-415.
Bombus terrestris	Immune genes	traf6	Tumor Necrosis Factor Receptor (TNFR)-Associated Factor (TRAF) family	bter_traf6	100647374	4.4	530332	+	No	No	used the maker prediction as it fits A. mellifera better and has a proper start.
Bombus terrestris	Immune genes	ecsit	toll pathway	bter_ecsit	LOC100647935	11.1	144090	+	No	No	Note: sequences in ncbi seem to have more upstream (>65aa) but we have in frame stop codons upstream. Newer version of Amel OGS looks more like Bter gene.
Bombus terrestris	Immune genes	Dscam	misc	bter_dscam	100649765	Group4.5	3037490	-	Yes	No
Bombus terrestris	Immune genes	Rac1		bter_Rac1	NP_476950	17.2	2844794	+	No	No	non-canonical slice site in Exon 2
Bombus terrestris	Immune genes	abaecin	antimicrobial peptide	bter_abaecin	P81463	Group3.6	2742	+	Yes	No	Moved start codon 28aa to coincide with other species
Bombus terrestris	Immune genes	myd88	toll pathway; TIR	bter_myd88	100631094	3.1	2255170	+	No	No	noncanonical splice
Bombus terrestris	Immune genes	angiopoietin		bter_angiopoietin	XP_395740.2	GroupUn732	5734	-	No	No
Bombus terrestris	Immune genes	pelle	serine/threonine-protein kinase	bter_pelle	loc100650697	12.1	3215868	-	No	No
Bombus terrestris	Immune genes	draper		bter_drpr	Q9W0A1	Group15.6	6452091	-	Yes	No	Moved exon boundaries to correspond to transcript evidence
Bombus terrestris	Immune genes	pellino	pellino	bter_pellino	LOC100648060	11.1	175069	+	No	No
Bombus terrestris	Immune genes	hemomucin		bter_hmu	Q58SN2	Group5.1	2078140	-	Yes	No	Moved start codon to correspond to Apis mellifera sequence - likely not a pseudogene
Bombus terrestris	Immune genes	Tube	death domain	bter_tube	100643452	8.2	1733016	+	No	No	Great alignment to other hymenopterans, not as good to dipterans. Only aligns in the first 120 aa or so.
Bombus terrestris	Immune genes	MAP kinase	MAP kinase	bter_MAPKKK9	Q95UN8	11.4	5905237	-	Yes	No	last 3 exons were removed from RefSeq, based on EST data from Apis, UTR added, non-canonical exon boundary
Bombus terrestris	Immune genes	Autophagy-specific gene 12	Autophagy-specific genes	bter_atg12	100647356	Group14.8	882183	+	No	No
Bombus terrestris	Immune genes	Autophagy-specific gene 7	Autophagy-specific genes	bter_atg7	100647678	Group16.3	79875	-	No	Yes	There might be more than one transcript (2 are known for Drosophila). No enough data available to confirm more transcripts.
Bombus terrestris	Immune genes	attractin		bter_attractin	100642540	Group15.6	348850	-	No	Yes	Not enough transcripts available. Sequence information at the 3' end of the gene is missing.
Bombus terrestris	Immune genes	forkhead box O	forkhead box	bter_foxo	100643217	Group14.5	59096	+	No	Yes	No enough transcript and EST data available to check for the correct amount of exons and alternative splicing. 8-15 exons are known from other insects (e.g. Drosophila, Culex).
Bombus terrestris	Immune genes	Fibroblast growth factor receptor 1	Immunoglobulin	Bter_fgfr1	100643345	15.6	5649370	-	Yes	No
Bombus terrestris	Immune genes	Insulin receptor B homolog 2	Immunoglobulin	Bter_insrb2	100645413	9.5	961886	-	No	No
Bombus terrestris	Immune genes	hymenoptaecin		bter_hymenoptaecin	Q10416	GroupUn3489	1073	-	Yes	Yes	End of scaffold before end of gene - not able to find remainder of gene on other scaffolds. Moved start codon in line with gene in Apis
Bombus terrestris	Immune genes	turtle	Immunoglobulin	Bter_turtle_partA	100643265	GroupUN154	929177	-	No	Yes	Gene comes in two parts; the other part (B) is on GroupUn3862; gene likely not complete;
Bombus terrestris	Immune genes	turtle	Immunoglobulin	Bter_turtle_partB	gnomon_rna.176234	GoupUn3862	184	+	No	Yes	Gene has two parts (part_A is on GroupUn154); probably ca. 1400 bp long
Bombus terrestris	Immune genes	scavenger receptor class B, type 6	immunoglobulin	Bter_scr-b6	100643143	GroupUn154	902502	-	No	No
Bombus terrestris	Immune genes	toll	toll like receptor/ leucine rich repeat	bter_toll1	LOC100651716	4.5	3142058	+	No	No
Bombus terrestris	Immune genes	croquemort	crq family	Bter_croquemort	Q27367	GroupUn154	430494	+	No	No	isoform A & isoform B
Bombus terrestris	Immune genes	beta glucan binding protein	BGBP	bter_bgrp	100642442	8.2	1509694	-	No	No
Bombus terrestris	Immune genes	Toll-6	toll like receptor/ leucine rich repeat	bter_toll6	100631067	10.1	2271018	-	No	No	This is called slit 2 in Bombus sp., and Apis. It's Toll-6 in almost every other taxa
Bombus terrestris	Immune genes	fasciclin-2 isoform 1	Immunoglobulin	bter_fas2	100642967	10.1	5696884	+	No	No
Bombus terrestris	Immune genes	SRPN28D	serpins	bter_SRPN28D	XM_003397279.1	Group8.3	2749076	-	No	No
Bombus terrestris	Immune genes	SRPN19	serpins	bter_SRPN19	XM_003401335.1	Group15.6	3557724	-	Yes	No
Bombus terrestris	Immune genes	SRPN9	serpins	bter_SRPN9	XM_003398377.1	Group10.1	7392786	+	Yes	No
Bombus terrestris	Immune genes	SRPN10D	serpin	bter_SRPN10D	XM_003399138.1	Group11.4	7855610	-	Yes	No
Bombus terrestris	Immune genes	SRPN10C	serpins	bter_SRPN10C	XM_003399140.1	Group11.4	7870831	-	Yes	No	Only homology support for start, two transcripts, alternate endings.
Bombus terrestris	Immune genes	SRPN10A	serpins	bter_SRPN10A	XM_003399140.1	Group11.4	7893313	-	Yes	Yes	-1 frameshift at 7887745 required to fix gene model.
Bombus terrestris	Immune genes	epithelial membrane protein		bter_emp	100648651	Group12.2	617458	+	No	No
Bombus terrestris	Immune genes	neurotrimin-like	Immunoglobulin SF	betr_ntm	100648010	2,4	295819	-	Yes	No	Merged two gene models (RefSeq 100648010 / Maker307755-294295)
Bombus terrestris	Immune genes	iap2	iap	bter_iap2	100647366	Group1.3	3046850	+	Yes	No
Bombus terrestris	Immune genes	nephrin	Nephrin Ig Superfmaily	bter_nphs1	100649768	5.2	294083	-	Yes	No
Bombus terrestris	Immune genes	immune deficiency		bter_imd	100648975	Group5.1	6352661	+	No	No
Bombus terrestris	Immune genes	piwi-like protein	argonaute	bter_argonaute 1	NP_725341.1	Group13.5	837081	+	No	No	a GC splice donor in the first exon
Bombus terrestris	Immune genes	arbergine	argonaute	bter_arbergine	NP_725341.1	Group14.7	939858	+	No	No	There are two transcripts of this gene. The difference is in the 5'UTR
Bombus terrestris	Immune genes	argonaute 2	argonaute	bter_argonaute 2	NP_648775.1	Group13.5	2138800	+	No	No
Bombus terrestris	Immune genes	argonaute 2	argonaute	bter_argonaute 2.1	NP_648775.1	Group10.1	8959302	-	No	No
Bombus terrestris	Immune genes	SID-1	SID	bter_sid-1	CCD63011.1	Group12.2	5683582	-	No	No
Bombus terrestris	Immune genes	peptidoglycan recogition protein S2	recognition/toll/imd	Bter_pgrp-S2	JI044738.1 and FN635439.1	Group13.5	122378	-	Yes	No	New gene model added, not in existing official gene set. N-terminal secretion signal- cleavage between positions 26-27. Adjacent to Bter_pgrp-S1 on Scaffold Group 13.5.
Bombus terrestris	Immune genes	peptidoglycan recognition protein S1	recognition/toll/imd	Bter_pgrp-s1	LOC100651417	13.5	2205706	-	Yes	No
Bombus terrestris	Immune genes	peptidoglycan recogition protein LC	recognition/toll/imd	Bter_pgrp-LC	JL804030.1 and BTT07289_1	Group7.3	2204353	+	Yes	No	No EST evidence for the RefSeq start codon.
Bombus terrestris	Immune genes	peptidoglycan recogition protein S3	recognition/toll/imd	Bter_pgrp-S3	LOC100651268	Group17.2	57809	+	Yes	No	N-terminal secretion signal. Cleavage between positions 20-21; Noncanonical splice site (intron 2). PGRP-SA based on homology to honeybee and dmel
Bombus terrestris	Immune genes	Toll8 (Tollo)	toll like receptors	bter_toll8	NP_524757.1	10.1	2110129	-	No	No	Based on a tree of toll like receptors. Good support from hymenopteran homologs.
Bombus terrestris	Immune genes	Atrial natriuretic peptide-converting enzyme	Scavenger receptor class A	Bter_	EGI57398.1	10.1	1800000	-	No	No	No EST available
Bombus terrestris	Immune genes	Slit	leucine rich repeat, toll like receptors	bter_slit	NP_476727.1	8.4	13461	-	Yes	No	ANNOTATION TYPE: Change to an existing RefSeq gene model: set start ~30aa downstream of noncannonical start. This improves alignment with Dmel. NB. all other hymenopteran tracks lack this first exon but it looks very similar to Slit isoform C in Dmel. LOC100645051
Bombus terrestris	Immune genes	Tequila-like	Scavenger receptor class A	bter_tequila-like	Q9U1I3_DROME	4.3	30000	+	No	No	Fragment in bombus and apis is larger then in drosophila, hence can not confirm total prediction by phylogenetic comparison
Bombus terrestris	Immune genes	lysyl oxidase homolog 2-like	Scavenger receptor class A	bter_lox2	LOXL2_HUMAN	15.6	475000	+	No	No
Bombus terrestris	Immune genes	Toll like receptor	toll like receptors	bter_tlr	NP_524757.1	10.1	486925	+	No	No	Toll like receptor / leucine rich repeats. Most similar to toll8.
Bombus terrestris	Immune genes	endoribonuclease Dicer-1		bter_dcr-1	100642865	Group17.2	517362	+	Yes	No	Extended 5' end of exon 17 in line with EST data. FRAMESHIFT -1: to match with Apis and EST data
Bombus terrestris	Immune genes	pasha		bter_microprocessor complex subunit DGCR8-like	RefSeq:1446406-1441673	8.1	1446406	-	No	No
Bombus terrestris	Immune genes	fmr1		bter_fragile X mental retardation syndrome-related protein-like	LOC100649034	15.5	99551	-	No	Yes
Bombus terrestris	Immune genes	spatzle	toll like receptors	bter_spz	P48607	12.1	2366545	-	No	Yes	Used the Maker prediction. This is problematic. There seems to be good homology from about aa15 on to honeybee spatzle but there should be an additional ~100aa before that that I can't seem to find here.
Bombus terrestris	Immune genes	Drosha		bter_ribonuclease 3-like	LOC100650840	3.1	5261416	-	No	No	additional transcripts?
Bombus terrestris	Immune genes	maelstrom		bter_maelstrom	LOC100644702	16.2	241528	+	No	No
Bombus terrestris	Immune genes	spatzle 6	toll like receptors	bter_spz6	NP_611961.1	11.1	184466	-	Yes	No	two isoforms. Extended upstream UTR based on RNAseq evidence of the longer isoform (isoform 2).
Bombus terrestris	Immune genes	inhibitor of nuclear factor kappa-B kinase	JNK	Bter_ird5	LOC100642917 and AU6:1192632-1196713	Group2.2	1192709	+	Yes	No	5'-UTR extended based on Augustus model. Possible 2nd isoform (requires validation).
Bombus terrestris	Immune genes	jun-related antigen	JNK Pathway	bter_jra	LOC100645950 and JL800187.1	Group9.5	1568285	-	Yes	No	Original XM_ was shortened (by over 5000bp!) Bter_jra and Bimp_jra are shorter than the Amel homolog (by 74 aas). Blastn of the upstream Amel 5'- sequence yielded a hit c1.4kb downstream of stop codon. Predicted start codon stands.
Bombus terrestris	Immune genes	kayak	JNK Pathway	bter_kay	GB12212 and JL799341.1	Group5.1	3289780	+	Yes	No	ANNOTATION TYPE: Add a new gene model not in existing official gene set.
Bombus terrestris	Immune genes	cSP1- easter like	Clip Domain Serine Proetases (cSPs)	bter_cSP1	100652073	Group5.1	6608249	-	No	No	Easter-like; 2 isoforms- currently 2 ref seqs. No EST evidence for second isoform, further validation required. Peptidase Family S1 (MEROPS); CLIP and Trypsin domains (InterProScan).
Bombus terrestris	Immune genes	serine protease 2	clip domain serine protease	bter_cSP2	100649055	Group5.1	6610686	+	Yes	No	New gene model added, not in existing official gene set; Existing gene model split based on EST/cDNA data and BLASTp alignment to Amel homologue; Peptidase Family S1A (MEROPS); CLIP and Trypsin-like serine proteinase domains (InterProScan).
Bombus terrestris	Immune genes	armitage	RNA helicase	bter_armi	100645618	Group 1.5	101336	+	No	No	Apollo ID: 08283535 Start position is the UTR. Start codon is actually 101823. Overall very little EST support so it is mostly based on refseq and BLAST homologies
Bombus terrestris	Immune genes	r2d2	probable RISC-loading complex subunit	bter_r2d2	100645630	6.1	3199212	+	No	No	Start position is UTR. Start codon = 3199880
Bombus terrestris	Immune genes	Leukocyte-antigen-related-like	Immunoglobulin SF	betr_lar	100643094	14.1	537521	+	Yes	Yes	Start non-canonic; some sequencing gaps in between several eons
Bombus terrestris	Immune genes	Cactus	NF-kappa-B inhibitor	bter_cactus	NP_001157184	GroupUn154	494268	+	Yes	No	RefSeq combined two genes, cactus and a heat shock protein. Used ESTs from TCD to find variety that best fits Amel cactus.
Bombus terrestris	Immune genes	caspase-8 or dredd	caspase	bter_caspase-8	Q8IRY7	6.1	2012315	-	No	No
Bombus terrestris	Immune genes	Ubc13	ubiquitin conjugating enzyme	bter_Ubc13	NP_001040393.1|	8.1	2276433	+	No	No
Bombus terrestris	Immune genes	bg4 or FADD	death domain-containing adapter protein	bter_bg4	Q9V3B4	10.1	753787	+	No	No
Bombus terrestris	Immune genes	down syndrome cell adhesion molecule	Immunoglobulin SF	bter_dscam4H-like	100644003	2.3	2362581	+	Yes	No	No EST support available; several gaps in introns
Bombus terrestris	Immune genes	bent isoform G (similar)	immunoglobulin SF	bter_bentG-similar	100644118	2.2	2563208	-	Yes	Yes	Start unclear. Ca. 270 residues missing compared to D melanogaster, Long gene (ca. 8000 residues). Also a muscle proteins/ muscle development?
Bombus terrestris	Immune genes	Dscam, Abscam	Immunoglobulin SF	bter_abscam	100647260	6.1	884539	+	Yes	Yes	One exon(after exon 1) probably missing due to sequencing gap
Bombus terrestris	Immune genes	jafrac	peroxiredoxin	bter_jafrac	FN616045.1	15.6	2019106	+	No	No	No refseq support for this gene, hence no LOC number. ID is from one of the supporting GENBANK EST strands
Bombus terrestris	Immune genes	Eater	Nimrod	bter_eater	100644464	15.6	900147	+	No	No	non-canonical splice site supported by three ESTs
Bombus terrestris	Immune genes	CTL9	C-type lectins	bter_CTL9	100643736	9.5	1269705	-	No	No
Bombus terrestris	Immune genes	CTL10	C-type lectins	bter_CTL10	100645753	7.1	444214	+	No	No
Bombus terrestris	Immune genes	CTLSE2	C-type lectins	bter_CTLSE2	100644559	7.2	779583	+	No	No
Bombus terrestris	Immune genes	CTLSE1	C-type lectins	bter_CTLSE1	100644557	7.1	985722	-	No	No
Bombus terrestris	Immune genes	CTLGA3	C-type lectins	bter_CTLGA3	100645018	11.2	2805628	-	No	No
Bombus terrestris	Immune genes	CTLGA1	C-type lectins	bter_CTLGA1	100648846	un981	2294618	+	No	No
Bombus terrestris	Immune genes	mkk4		bter_mkk4	Q7KPX5	11.5	676998	-	No	No
Bombus terrestris	Immune genes	AMOT	immunoglobulin SF	bter_amot	100650452	11.4	4578351	+	Yes	No	Bter (transcript): 08286849 Bter (gene): 08286851
Bombus terrestris	Immune genes	hemicitin-2	immunoglobulin SF	bter_him2	100648077	GoupUn154	115751	-	Yes	No	Bter (transcript): 08286883 Bter (gene): 08286885
Bombus terrestris	Immune genes	Dscam 3	immunoglobulin SF	bter_dscam3	100649570	3.5	3348426	-	Yes	No	Bter (transcript):08286905 Bter (gene): 08286907
Bombus terrestris	Immune genes	scm	immunoglobulin SF ?	bter_scm	100651562	5.1	7974648	+	Yes	No
Bombus terrestris	Immune genes	sidekick protein	Immunoglobulin SF	bter_sdk	100646338	3.6	110882	-	Yes	No
Bombus terrestris	Immune genes	proline-rich coiled-coil	prrc1	Bter_prrc1	100650879	5.1	2099739	-	Yes	No
Bombus terrestris	Immune genes	kettin	Immunoglobulin SF	bter_kettin	100643650	7.3	11157836	+	Yes	Yes	RefSeq Pseudogenes could be split into functional genes
Bombus terrestris	Immune genes	CTL8	C-type lectins	bter_ctl8	100650672	g1.3	10986	+	No	No
Bombus terrestris	Immune genes	CTLMA6	C-type lectins	bter_CTLMA6	100643365	g7.3	12003144	+	No	No
Bombus terrestris	Immune genes	CTL6	C-type lectins	bimp_CTL6	100651497	12.2	2028308	-	No	No
Bombus terrestris	Immune genes	yellow-x		bter_y-x	100644309	Group14.7	658349	-	Yes	No	Extended 3' UTR in line with EST evidence
Bombus terrestris	Immune genes	yellow-b		bter_y-b	100647223	Group9.1	1969296	+	Yes	No	Shifted start in line with Nasonia
Bombus terrestris	Immune genes	Domeless	JAK-STAT	bter_domeless	100644873	Group 1.4	1405397	-	No	No
Bombus terrestris	Immune genes	D-PIAS	JAK-STAT	bter_dpias	100650762	Group 5.1	404406	-	Yes	Yes	An extra adenine (A) base on the genomic sequence in the 5' UTR is causing complications with setting the start codon. Using a model without UTRs allows to set start codon and then both UTRs were added. Extra "A" appears in a string of 9 adenine bases 13 bases upstream of the start codon within the 5' UTR. Extra base was identified through alignment with genomic sequences for Bombus impatiens and…
Bombus terrestris	Immune genes	SOCS	JAK-STAT	bter_socs	100644872	Group1.3	2722886	+	No	No
Bombus terrestris	Immune genes	STAT	JAK-STAT	bter_stat	100647789	Group:15.5	1213505	+	No	No
Bombus terrestris	Immune genes	TEP7	JAK-STAT	bter_tep7	100644444	Group7.3	10301985	-	No	No	Non canonical splice GC at position 10307579
Bombus terrestris	Immune genes	TEPA	JAK-STAT	bter_tepa	100631073	Group12.2	4003179	+	No	No
Bombus terrestris	Immune genes	yellow-f		bter_y-f	100651172	Group12.2	2007577	+	Yes	No	Extended 3'UTR based on EST evidence Apollo id: Bter:08289629
Bombus terrestris	Immune genes	yellow-y		bter_y-y	100645519	Group3.5	188534	-	No	No	Apollo id:Bter:08289649
Bombus terrestris	Immune genes	yellow-g		bter_y-g	100648898	Group7.3	3665868	-	No	No	Apollo id: Bter:08289669
Bombus terrestris	Immune genes	yellow-g2		bter_y-g2	100649020	Group7.3	3668712	+	No	No	Bter:08289683
Bombus terrestris	Immune genes	yellow-e		bter_y-e	100651567	Group7.3	3676675	+	No	No
Bombus terrestris	Immune genes	yellow-e3		bter_y-e3	100651683	Group7.3	3683121	+	No	No
Bombus terrestris	Immune genes	yellow-x2		bter_y-x2	100650663	Group15.2	505381	+	Yes	No	Extended UTRs to agree with EST evidence
Bombus terrestris	Immune genes	scavenger receptor class B	SNMP/CD36	bter_Scrb8	Flybase CG3829	UNgroup179	5000-01-01	-	No	No
Bombus terrestris	Immune genes	Caspar, FAS-associated factor 1		bter_FAS1	Q7JUP3_DROME	1.1	581995	-	No	No	Lots of EST support
Bombus terrestris	intracellular vacuolar sorting protein	acuolar protein sorting-associated protein 45-like	vacuolar sorting proteins	bter_VPS45	Bter:08284191	15.6	2008271	+	Yes	No	Had to split the REFSEQ prediction for this gene Evidence for start-stop from gi|335061060|gb|JL642169.1|_5556022 Annotated this gene because it got flagged when I annotated jafrac
Bombus terrestris	Metabolism	SECIS-binding protein 2		bter_Sbp2	100651055	Group15.6	3466469	-	No	No
Bombus terrestris	Metabolism	secp43		bter_secp43	100651740	GroupUn32	574699	+	Yes	No	Exon 1 in RefSeq model 100651740 not supported by transcriptome data. Exon 1 boundaries modified according to: maker-GroupUn32-pred_gff_fgeneshpp-gene-5.3, 335134937,335220086 non-canonical splice donor (GC)
Bombus terrestris	Metabolism	sps		bter_sps	100643620	Group11.5	756558	+	Yes	Yes	STOP (TGA) codon readthrough at exon 1. The gene lacks the corresponding SECIS (Selenocysteine insertion sequence) element, usually found at the 3'UTR of selenoprotein genes. It is necessary for the insertion of the selenocysteine amino acid in response to a TGA codon.
Bombus terrestris	Metabolism	SecS		bter_SecS	100642620	Group15.6	2169445	+	No	No
Bombus terrestris	Metabolism	Glutathione peroxidase		bter_Gtpx1	100642912	Group1.3	3374472	+	Yes	No	Exon 2 UTR boundary extended according to EST data
Bombus terrestris	Metabolism	Thioredoxin reductase		bter_TR1	maker-Group9.6-pred_gff_N-SCAN_Amel_inform-gene-12.54	Group9.6	1047445	+	Yes	No	maker prediction supported by protein homologs alignments. 3'UTR extended according to GenBank mRNA 324453677
Bombus terrestris	Metabolism	bond	Elongases	Bter_bond	100643858	Group12.1	38648	+	Yes	No	3' UTR shortened
Bombus terrestris	Metabolism		Elongases	Bter_CG2781	100648720	Group12.1	112775	+	Yes	No	3' UTR extended
Bombus terrestris	Metabolism		Elongases	Bter_CG31522	100642650	Group12.1	199172	+	Yes	No	5' UTR exon removed
Bombus terrestris	Metabolism		Elongases	Bter_CG5326	100652206	Group12.1	20089	+	Yes	No	5' UTR alternatives possible, 3' UTR cut off by repetitive region, nested within gene 100651611
Bombus terrestris	Metabolism		Elongases	Bter_CG31523	100651171	Group12.1	145781	+	Yes	No	5' UTR exon moved
Bombus terrestris	Metabolism		Elongases	Bter_CG33110	100642769	Group12.1	86931	+	Yes	No	5' UTR exon removed
Bombus terrestris	Metabolism		Elongases	Bter_CG5278	100644219	Group12.1	45842	–	Yes	No	5' UTR exon removed
Bombus terrestris	Metabolism		Elongases	Bter_CG30008	100644456	Group12.1	1263227	+	No	No	5' and 3' UTR unidentified
Bombus terrestris	Metabolism	elo68alpha/elo68beta	Elongases	Bter_elo68	100645908	Group6.3	348809	–	Yes	No	3' UTR shortened
Bombus terrestris	Metabolism		Elongases	Bter:08288807	100645831	Group5.1	9524850	+	No	No	5' UTR unidentified, no Dmel ortholog found
Bombus terrestris	Metabolism	baldspot	Elongases	Bter_baldspot_g	100645642	Group10.1	638194	+	No	No	none
Bombus terrestris	Metabolism	baldspot	Elongases	Bter_baldspot_a	100646637	Group16.3	2149476	–	Yes	No	5' UTR exon removed, 3' UTR shortened
Bombus terrestris	Metabolism	baldspot	Elongases	Bter_baldspot_h	100645016	Group10.4	890573	–	Yes	No	5' UTR exon removed, alternative transcripts possible
Bombus terrestris	Metabolism	baldspot	Elongases	Bter_baldspot_b	100649787	Group16.3	1567562	–	Yes	No	5' UTR extended, exon added
Bombus terrestris	Metabolism	baldspot	Elongases	Bter_baldspot_e	100648002	GroupUn609	77733	+	No	No	two transcript variants identified
Bombus terrestris	Metabolism	baldspot	Elongases	Bter_baldspot_d	100649395	Group16.3	1548844	+	No	No	two transcript variants identified
Bombus terrestris	Metabolism	baldspot	Elongases	Bter_baldspot_f	100649601	Group16.3	1559991	+	Yes	No	5' UTR extended
Bombus terrestris	Metabolism	baldspot	Elongases	Bter_baldspot_c	100643669	Group16.3	2760354	+	Yes	No	two transcript variants identified, 3' UTR extended
Bombus terrestris	Metabolism	desat1	FA-desaturases	Bter_desat1	CG5887	Group4.5	8017798	+	No	No	ANNOTATION TYPE: Added a new gene model not in existing official gene set.Gene model taken from RefSeq.EST evidence for 5' and 3' UTRs is unclear. Peptide sequence aligns well with other desat1 genes.
Bombus terrestris	Metabolism	Stearoyl-CoA desaturase 1	FA-desaturases	Bter_CG8630	CG5887	Group4.5	8068571	+	No	No	ANNOTATION TYPE: Added a new gene model not in existing official gene set. Used maker model to create a new annotation for Bter_CG8630 desaturase gene. Peptide sequence aligns well with other CG8630-like desaturase genes, and UTRs have some EST/mRNA evidence.
Bombus terrestris	Metabolism	Stearoyl-CoA desaturase 1	FA-desaturases	Bter_CG9747	CG5887	Group12.1	3311915	+	No	No	ANNOTATION TYPE: Added a new gene model not in existing official gene set. Gene model taken from GNOMON. No EST evidence or evidence for 5' and 3' UTRs. Peptide sequence aligns well with other CG9747-like desaturase genes. Non-canonical splice site at the 3' end of exon 4.
Bombus terrestris	Metabolism	Stearoyl-CoA desaturase 1	FA-desaturases	Bter_CG15531	CG5887	Group4.5	8026982	-	Yes	No	ANNOTATION TYPE: Change to an existing RefSeq gene model.Changed translation start site to location 8026982. With this revised start site the peptide sequence aligns well with other CG15531-like desaturase genes. Also note: this gene was previously annotated by another individual and given the ID "Bter_SCD," however, I found that the extended 5' region of the first exon was not in alignment with …
Bombus terrestris	Metabolism	Stearoyl-CoA desaturase 1	FA-desaturases	Bter_CG9743	CG5887	Group4.5	8034813	-	No	No	ANNOTATION TYPE: Added a new gene model not in existing official gene set. Gene model taken from RefSeq. EST evidence for 5' and 3' UTRs is unclear. Peptide sequence aligns well with other CG9743-like desaturase genes.
Bombus terrestris	Metabolism	Stearoyl-CoA desaturase 1	FA-desaturases	Bter_desat_frag1	CG5887	Group11.4	NA	-	Yes	YES	ANNOTATION TYPE: Pseudogene
Bombus terrestris	Metabolism	infertal crescent (ifc)	FA-desaturases	Bter_ifc	CG9078	Group18.1	2226462	+	No	No	ANNOTATION TYPE: Add a new gene model not in existing official gene set. Gene model taken from RefSeq. mRNA evidence for 5' and 3' UTRs. Peptide sequence aligns well with other ifc genes.
Bombus terrestris	Metabolism	Cytochrome b5-related (Cyt-b5-r)	FA-desaturases	Bter_Cyt_b5_r	CG13279/CG17928	Group9.1	1980884	+	Yes	YES	ANNOTATION TYPE: Add a new gene model not in existing official gene set. Gene model taken from RefSeq. EST evidence for 5' and 3' UTRs is unclear. Peptide sequence was cut short by a premature stop codon in exon 5. By adjusting the reading frame with a -1 frameshift at position 1982846, the remaining peptide sequence was recovered, and now aligns well with other Cyt_b5_r genes. Peptide sequence w…
Bombus terrestris	Olfaction	Odorant binding protein 1	Odorant binding proteins	bter_obp1	XP_003393962.1	2.3	5000	+	Yes	No
Bombus terrestris	Olfaction	Odorant binding protein 2	Odorant binding proteins	bter_obp2	XP_003397894.1	9.5	462000	-	Yes	No
Bombus terrestris	Olfaction	Odorant binding protein 4	Odorant binding proteins	bter_obp4	XP_003397865.1	9.5	455000	-	Yes	No
Bombus terrestris	Olfaction	Odorant binding protein 5	Odorant binding proteins	bter_obp5	XP_003397921.1	9.5	475000	-	Yes	No
Bombus terrestris	Olfaction	Odorant binding protein 10	Odorant binding proteins	Bter_OBP10	LOC100642864	15.6	5517044	+	No	No
Bombus terrestris	Olfaction	Odorant binding protein 11	Odorant binding proteins	Bter_OBP11	LOC100642978	15.6	5521216	+	No	No
Bombus terrestris	Olfaction	Odorant binding protein 13	Odorant binding proteins	Bter_OBP13	LOC100650938	15.5	2870640	-	No	No
Bombus terrestris	Olfaction	Odorant binding protein 14	Odorant binding proteins	Bter_OBP14	LOC100650332	10.1	9186283	-	Yes	No	Reduced 5'UTR to coincide with RNA evidence
Bombus terrestris	Olfaction	Odorant binding protein 15	Odorant binding proteins	Bter_OBP15	LOC100650211	10.1	9184397	-	Yes	No	Reduced 5'UTR to correlate with RNA evidence
Bombus terrestris	Olfaction	Odorant binding protein 16	Odorant binding proteins	Bter_OBP16	LOC100646193	12.1	2267493	-	No	No
Bombus terrestris	Olfaction	Ionotropic receptor 8a	Ionotropic receptors	Bter_IR8a	LOC100644584	18.1	1896769	+	No	No
Bombus terrestris	Olfaction	Ionotropic receptor 25a1	Ionotropic receptors	Bter_IR25a.1	LOC100646400	1.2	169823	-	No	No
Bombus terrestris	Olfaction	Ionotropic receptor 25a2	Ionotropic receptors	Bter_IR25a.2	LOC100646647	1.2	190156	+	No	No
Bombus terrestris	RNAi	Translin		bter_trsn	Q7JVK6_DROME	GROUP14.5	1718000-1722000	-	No	No
Bombus terrestris	RNAi	translin-associated protein X-like		bter_trax	Q8INE1_DROME	GROUP5.1	6669000-6673000	-	No	No
Bombus terrestris	RNAi	beta-1,4-mannosyltransferase egghead-like		bter_egh	A4V3W0_DROME	GROUP4.2	1105000-1109000	-	No	Yes	Annotation has a stop codon, while EST and drosophila transcript is longer. Ignoring stop codon creates new stop codon only few aminoacids further and does not really solves the problem.
Bombus terrestris	RNAi	Neither inactivation nor afterpotential protein		bter_ninaC	NINAC_DROME	Group1.3	3980000-4010000	-	Yes	Yes	Start codon was to early, is reset, based EST data and data from drosophila
Bombus terrestris	RNAi	Loquacious	Co-factor of Dicer-1 in dsRNA binding in miRNAi pathway	bter_loqs	AAF53296.1	GROUP11.4	5906400-5908800	+	No	No
Bombus terrestris	RNAi	Hermansky-Pudlak syndrome 4-like		bter_hps4	NP_611246	3.6	75000-86000	-	No	No
Bombus terrestris	Sensory & Neurophysiology, Endocrinology	Allatotropin	neuropeptide	bter_allatotropin	100650654	group10.1	8436200	+	No	No
Bombus terrestris	Sensory & Neurophysiology, Endocrinology	adipokinetic hormone	neuropeptide	bter_AKH	100644697	group15.5	1078748	-	Yes	No	This gene was automatically included into another gene (C-terminal part of DE-cadherin-like, XP_003401166.1) and this gene has to be split. Probably incomplete model at the 3´-end (C-terminal exon missing)
Bombus terrestris	Sensory & Neurophysiology, Endocrinology	Allatostatin-A	neuropeptides	bter_Ast-A	100648558	group8.1	900089	-	No	No
Bombus terrestris	Sensory & Neurophysiology, Endocrinology	Allatostatin-C	neuropeptides	bter_Ast-C	100642616	group11.5	1936955	-	No	No
Bombus terrestris	Sensory & Neurophysiology, Endocrinology	Allatostatin-CC	neuropeptides	bter_Ast-CC	100649423	group11.5	1949245	+	No	No
Bombus terrestris	Sensory & Neurophysiology, Endocrinology	Bursicon-alpha	protein hormone	bter_burs-a	100646276	groupun23	391903	-	No	No	The originally submitted gene XP_003402297.1 was a fusion of burs-alpha and burs-beta and was split into to new genes burs-alpha and burs-beta
Bombus terrestris	Sensory & Neurophysiology, Endocrinology	Bursicon-beta	protein hormone	bter_burs-b	100646276	groupun23	393946	-	No	No	The originally submitted gene XP_003402297.1 was a fusion of burs-alpha and burs-beta and was split into to new genes burs-alpha and burs-beta
Bombus terrestris	Sensory & Neurophysiology, Endocrinology	Capa	neuropeptides	bter_capa	100650284	group8.2	1426393	+	No	No
Bombus terrestris	Sensory & Neurophysiology, Endocrinology	CCAP	neuropeptide	bter_CCAP	100644107	group15.6	887841	+	No	No
Bombus terrestris	Sensory & Neurophysiology, Endocrinology	CCHa1	neuropeptides	bter-CCHa1	100645597	group8.1	2031427	-	Yes	Yes	This gene was automatically annotated as a gene encoding a larger protein (XP_003397060.1), but should be split based on blasts and sequence alignments. First exon (encoding a signal peptide) and last exon of the new annotation are still missing.Start codon and reading frame of the new model are still wrong.
Bombus terrestris	Sensory & Neurophysiology, Endocrinology	CCHa2	neuropeptides	CCHa2	100644176	group8.1	2026915	+	No	No	First exon might be wrong (poor signal peptide score).
Bombus terrestris	Sensory & Neurophysiology, Endocrinology	corazonin	neuropeptides	bter_corazonin	100642675	group1.4	868421	-	No	No
Bombus terrestris	Sensory & Neurophysiology, Endocrinology	diuretic hormone (calcitonine-like)	neuropeptides	bter_DH(CT-like)	100647964	group5.1	6230537	-	No	No
Bombus terrestris	Sensory & Neurophysiology, Endocrinology	diuretic hormone (CRF-like)	neuropeptides	bter_DH(CRF-like)	100742199	groupun1188	478820	-	No	No
Bombus terrestris	Sensory & Neurophysiology, Endocrinology	eclosion hormone	protein hormone	bter_EH	100644960	group4.5	8671224	-	No	No
Bombus terrestris	Sensory & Neurophysiology, Endocrinology	elevenin	neuropeptides	bter_elevenin	100643959	groupun544	679176	+	No	No
Bombus terrestris	Sensory & Neurophysiology, Endocrinology	eclosion triggering hormone	neuropeptides	bter_ETH	100645173	group13.3	1840194	+	No	No	First exon of the model might be wrong - poor signal peptide score.
Bombus terrestris	Sensory & Neurophysiology, Endocrinology	FMRFamide	neuropeptides	bter_FMRFa	100643671	group18.1	2163830	+	No	No	Start codon of the automatic annotation (XP_003402122.1) and first exon probably wrong (no signal peptide); signal peptide probably located on another exon.
Bombus terrestris	Sensory & Neurophysiology, Endocrinology	insulin-like peptide B	protein hormone	bter_ILP-B	100646077	group14.7	1492091	-	No	No
Bombus terrestris	Sensory & Neurophysiology, Endocrinology	insulin-like peptide C	protein hormone	bter_ILP-C	XP_003691488	group8.1	982796	-	Yes	No	IGF-like
Bombus terrestris	Sensory & Neurophysiology, Endocrinology	kinin	neuropeptides	bter_kinin	100651685	group8.1	1189544	-	No	No
Bombus terrestris	Sensory & Neurophysiology, Endocrinology	ion transport peptide	protein hormone	bter_ITP	XP_001604056	group10.1	9330972	-	Yes	No	N-terminus incomplete, no signal peptide
Bombus terrestris	Sensory & Neurophysiology, Endocrinology	myosuppressin	neuropeptides	bter_myosuppressin	100647389	grup11.1	759622	+	No	No
Bombus terrestris	Sensory & Neurophysiology, Endocrinology	neuroparsin	protein hormone	bter_neuroparsin	100647295	group5.1	10213569	-	No	No
Bombus terrestris	Sensory & Neurophysiology, Endocrinology	neuropeptid F	neuropeptides	bter_NPF	100645385	group13.5	4676325	+	No	No
Bombus terrestris	Sensory & Neurophysiology, Endocrinology	neuropeptide-like precursor 1	neuropeptides	bter_NPLP1	100643296	group14.3	604642	+	No	No
Bombus terrestris	Sensory & Neurophysiology, Endocrinology	prohormone-2	neuropeptides	bter_prohormone-2	100645727	group11.5	1355606	+	No	No
Bombus terrestris	Sensory & Neurophysiology, Endocrinology	prohormone-3	neuropeptides	bter_prohormone-3	100644904	group13.5	4628333	-	No	No
Bombus terrestris	Sensory & Neurophysiology, Endocrinology	prohormone-4	protein hormone	bter_prohormone-4	100642579	group11.4	6511258	+	No	No
Bombus terrestris	Sensory & Neurophysiology, Endocrinology	orcokinin	neuropeptides	bter_orcokinin	XP_001947462	group11.1	448689	-	Yes	No
Bombus terrestris	Sensory & Neurophysiology, Endocrinology	pigment dispersing factor	neuropeptides	bter_PDF	100651091	group11.4	7156924	-	No	No
Bombus terrestris	Sensory & Neurophysiology, Endocrinology	pyrokinin	neuroeptide	bter_pyrokinin	100651564	group6.3	206144	-	No	No
Bombus terrestris	Sensory & Neurophysiology, Endocrinology	RYamide	neuropeptides	bter_RYa	100651501	group14.5	1856038	+	No	No	N-terminus of RefSeq annotation XP_003400572 probably too long. Suggested new start codon (based on a good signal peptide) at pos. 1856092.
Bombus terrestris	Sensory & Neurophysiology, Endocrinology	SIFamide	neuropeptides	bter_SIFamide	100645059	group13.3	1836091	+	No	No	N-terminus of RefSeq annotation XP_003400028 probably too long. Suggested new start codon (based on a good signal peptide) at pos. 1836187
Bombus terrestris	Sensory & Neurophysiology, Endocrinology	short neuropeptide F	neuropeptides	bter_sNPF	100643034	group4.2	1524986	-	No	No	N-terminus of RefSeq XP_00394766 probably too long. Suggested new start codon (based on good signal peptide and alignment to other sNPFs) at pos. 1522161.
Bombus terrestris	Sensory & Neurophysiology, Endocrinology	tachykinin	neuropeptides	bter_tachykinin	100651447	group8.1	1184396	+	No	No
Bombus terrestris	Sensory & Neurophysiology, Endocrinology	trissin	neuropeptides	bter_trissin	100652063	groupun154	511643	-	No	No
Bombus terrestris	Sensory & Neurophysiology, Endocrinology	hypothetical protein	neuropeptides	bter_	100642893	group11.4	6541533	+	No	No	putative neuropeptide, ortholog to CG2269 (expressed in head/CNS), putative MVP-containing neuropeptide precursor from A. mellifera
Bombus terrestris	Sensory & Neurophysiology, Endocrinology	Nan, Nanchung	Transient Receptor Potential	Bter_Nan	340713388	Group4.5	813987	-	No	No
Bombus terrestris	Sensory & Neurophysiology, Endocrinology	Iav, Inactive	Transient Receptor Potential	Bter_Iav	340715376	Group6.4	102840	-	No	No
Bombus terrestris	Sensory & Neurophysiology, Endocrinology	TRP	Transient Receptor Potential	Bter_TRP	340727708	Group18.1	2170840	+	No	No
Bombus terrestris	Sensory & Neurophysiology, Endocrinology	TRP like	Transient Receptor Potential	Bter_TRP like	340717306	Group8.1	949598	+	No	No
Bombus terrestris	Sensory & Neurophysiology, Endocrinology	TRP gamma	Transient Receptor Potential	Bter_TRP gamma	340710378	Group2.3	1027360	+	No	No
Bombus terrestris	Sensory & Neurophysiology, Endocrinology	Nomp C	Transient Receptor Potential	Bter_Nomp C	340728306	GroupUn154	192982	+	No	No
Bombus terrestris	Sensory & Neurophysiology, Endocrinology	TRPM	Transient Receptor Potential	Bter_TRPM	340717250	Group8.1	2825963	+	No	No
Bombus terrestris	Sensory & Neurophysiology, Endocrinology	TRPML	Transient Receptor Potential	Bter_TRPML	340728454	GroupUn290	3058	+	No	No
Bombus terrestris	Sensory & Neurophysiology, Endocrinology	HsTRPA	Transient Receptor Potential	Bter_HsTRPA	340709869	Group2.1	1203310	-	No	No
Bombus terrestris	Sensory & Neurophysiology, Endocrinology	TRPA5	Transient Receptor Potential	Bter_TRPA5	340713167	Group4.5	7230615	-	No	No
Bombus terrestris	Sensory & Neurophysiology, Endocrinology	Pyx, Pyrexia	Transient Receptor Potential	Bter_Pyx	340713710	Group5.1	6597213	+	No	No
Bombus terrestris	Sensory & Neurophysiology, Endocrinology	Wtrw, Water witch	Transient Receptor Potential	Bter_Wtrw	340709867	Group2.1	1209897	-	No	No
Bombus terrestris	Sensory & Neurophysiology, Endocrinology	Pain, Painless	Transient Receptor Potential	Bter_Pain	340715030	Group6.3	73314	-	No	No
Bombus terrestris	Sensory & Neurophysiology, Endocrinology	nicotinic acetylcholine receptor alpha1 subunit	cys-loop ligand-gated ion channels	bter_nAChRa1	100647624	Group9.1	422628	+	No	No
Bombus terrestris	Sensory & Neurophysiology, Endocrinology	nicotinic acetylcholine receptor alpha2 subunit	cys-loop ligand-gated ion channels	bter_nAChRa2	100647301	Group9.1	358844	-	Yes	No	One erroneous exon was removed from gene prediction
Bombus terrestris	Sensory & Neurophysiology, Endocrinology	nicotinic acetylcholine receptor alpha3 subunit	cys-loop ligand-gated ion channels	bter_nAChRa3	100647350	Group12.1	4901593	-	No	No
Bombus terrestris	Sensory & Neurophysiology, Endocrinology	nicotinic acetylcholine receptor alpha4 subunit	cys-loop ligand-gated ion channels	bter_nAChRa4	(100645032 Exon 1 to 4) (100648987 Exon 5 onwards)	Groupun526 and Group10.4	16853	+	No	No	Gene is spread over two Groups, Groupun526 and Group10.4. Start position noted is where initial Methionine is located on Groupun526 (Gene ID 100645032). C-term end of gene is on -ve strand in Group10.4.
Bombus terrestris	Sensory & Neurophysiology, Endocrinology	nicotinic acetylcholine receptor alpha5 subunit	cys-loop ligand-gated ion channels	bter_nAChRa5	100649515	Group15.5	2665273	-	Yes	No
Bombus terrestris	Sensory & Neurophysiology, Endocrinology	nicotinic acetylcholine receptor alpha6 subunit	cys-loop ligand-gated ion channels	bter_nAChRa6	100643274	Group2.2	1883052	+	No	No	First exon is missing. Start position is at 5' of second exon.
Bombus terrestris	Sensory & Neurophysiology, Endocrinology	nicotinic acetylcholine receptor alpha7 subunit	cys-loop ligand-gated ion channels	bter_nAChRa7	100649796	Group1.7	892811	-	No	No
Bombus terrestris	Sensory & Neurophysiology, Endocrinology	nicotinic acetylcholine receptor alpha8 subunit	cys-loop ligand-gated ion channels	bter_nAChRa8	100643282	Group5.1	400712	+	No	No
Bombus terrestris	Sensory & Neurophysiology, Endocrinology	nicotinic acetylcholine receptor alpha9 subunit	cys-loop ligand-gated ion channels	bter_nAChRa9	100646665	Group9.5	1623476	+	Yes	No
Bombus terrestris	Sensory & Neurophysiology, Endocrinology	nicotinic acetylcholine receptor beta2 subunit	cys-loop ligand-gated ion channels	bter_nAChRb2	100646787	Group9.5	1627341	+	Yes	No
Bombus terrestris	Sensory & Neurophysiology, Endocrinology	nicotinic acetylcholine receptor beta1 subunit	cys-loop ligand-gated ion channels	bter_nAChRb1	100649612	Group1.7	715438	+	No	No
Bombus terrestris	Sensory & Neurophysiology, Endocrinology	rdl, GABA-gated ion channel	cys-loop ligand-gated ion channels	bter_rdl	100645717	GROUP7.3	10476840	-	No	No
Bombus terrestris	Sensory & Neurophysiology, Endocrinology	glucl, glutamate-gated chloride channel	cys-loop ligand-gated ion channels	bter_glucl	100650743	GROUP14.7	1864117	-	No	No
Bombus terrestris	Sensory & Neurophysiology, Endocrinology	grd, gaba-gated ion channel	cys-loop ligand-gated ion channels	bter_grd	100649807	GROUP6.4	425616	-	Yes	No
Bombus terrestris	Sensory & Neurophysiology, Endocrinology	lcch3, gaba-gated ion channel	cys-loop ligand-gated ion channels	bter_lcch3	100644703	Group17.2	437191	+	Yes	No
Bombus terrestris	Sensory & Neurophysiology, Endocrinology	CG8916 ortholog	cys-loop ligand-gated ion channels	bter_8916	100651390	Group17.2	433481	-	No	No
Bombus terrestris	Sensory & Neurophysiology, Endocrinology	histamine-gated chloride channel	cys-loop ligand-gated ion channels	bter_HisCl1	100643188	Group2.1	1051799	-	No	No
Bombus terrestris	Sensory & Neurophysiology, Endocrinology	histamine-gated chloride channel	cys-loop ligand-gated ion channels	bter_HisCl2	100644201	Group1.4	1264255	+	No	No
Bombus terrestris	Sensory & Neurophysiology, Endocrinology	pH sensitive chloride channel	cys-loop ligand-gated ion channels	bter_pHCl	100649514	Group15.5	1333197	+	No	No
Bombus terrestris	Sensory & Neurophysiology, Endocrinology	CG12344 ortholog	cys-loop ligand-gated ion channels	bter_12344	100646142	Group6.3	372452	+	No	No
Bombus terrestris	Sensory & Neurophysiology, Endocrinology	ortholog of Drosophila melanogaster CG6927	cys-loop ligand-gated ion channels	bter_6927	100650856	Group11.5	554533	+	No	No
Bombus terrestris	Sensory & Neurophysiology, Endocrinology	CYP307B1/Spookiest (Spot)	Cytochrome P450s	Bter_Spot	NCBI_Gene:100642619	Group 14.5	1290630	+	No	No
Bombus terrestris	Sensory & Neurophysiology, Endocrinology	CYP306A1/Phantom (Phm)	Cytochrome P450s	Bter_Phm	maker-Group13.5-pred_gff_N-SCAN_Amel_inform-gene-24.5	Group 13.5	2346408	-	No	No
Bombus terrestris	Sensory & Neurophysiology, Endocrinology	CYP302A1/Disembodied (Dib)	Cytochrome P450s	Bter_Dib	100649492	Group 4.1	30080	+	No	No
Bombus terrestris	Sex determination	intersex	Transcription regulator	Bter_ix	NP_610677.1	Group11.4	4513982	+	Yes	No	EST evidence
Bombus terrestris	Sex determination	scute	Transcription factor	Bter_sc	NP_476803.1	Group3.5	327711	+	No	No	60kb ds second match putative paralogue
Bombus terrestris	Sex determination	sex lethal	SR Protein	Bter_Sxl	P19339.1	GroupUn981	1570333	+	No	No	EST evidence
Bombus terrestris	Sex determination	transformer	SR-type Protein	Bter_fem	ABY74329.1	GroupUn35	15962	+	No	No	experimental evidence, alternatively spliced, LOC100628566
Bombus terrestris	Sex determination	transformer2	SR Protein	Bter_tra2	NP_476764.1	Group11.4	5912460	+	No	No	EST evidence
Bombus terrestris	Sex determination	virilizer	spliceosome	Bter_vir	NP_524900.1	Group10.1	1604725	+	No	No	EST evidence
Bombus terrestris	Sex determination	Signal-transducer and activator of transcription protein at 92E		Bter_Stat92E	Q24151.1	Group15.5	1213505	+	No	No	no EST evidence
Bombus terrestris	Sex determination	Mes-4	Transcription factor binding	Bter_Mes-4	NP_733239.1	Group9.1	696893	+	No	Yes	RefSeq pseudogene, no EST evidence
Bombus terrestris	Sex determination	ovarian tumor	Nucleic acid binding	Bter_otu	P10383.2	Group11.4	7111940	-	No	Yes	RefSeq pseudogene, no EST evidence
Bombus terrestris	Sex determination	ovo	DNA-binding, RNA polymerase II transcription factor activity	Bter_ovo	P51521.2	Group12.1	389634	-	No	No	EST evidence
Bombus terrestris	Sex determination	daughterless	RNA polymerase II regulatory region sequence-specific DNA binding	Bter_da	NP_477189	14.2	98669	+	Yes	No	3' end extended, EST evidence
Bombus terrestris	Sex determination	deadpan	sequence-specific DNA binding transcription factor	Bter_dpn	NP_476923.1	13.1	422148	-	No	No	EST Evidence
Bombus terrestris	Sex determination	dissatisfaction	nuclear receptor subfamily 2 group	Bter_dsf	NP_477140	4.3	4648	-	No	No	no EST evidence
Bombus terrestris	Sex determination	doublesex	DNA binding	Bter_dsx	NP_731197.1	5.1.	9404674	+	No	Yes	experimental evidence, three alternative splice forms
Bombus terrestris	Sex determination	extra macrochaetae		Bter_emc	NP_523876.2	Group7.3:9114000..9117000	9114540	+	No	No	no EST evidence
Bombus terrestris	Sex determination	female lethal d	splicing regulator	Bter_fl(d)2	Q9Y091.2	Group11.4:4038000..4045000	4044658	-	No	No	EST evidence
Bombus terrestris	Sex determination	fruitless		Bter_fru	Q8IN81.1	Group9.3:1771000..1774000	1771563	+	No	Yes	RefSeq pseudogene, no EST evidence
Bombus terrestris	Sex determination	hermaphrodite	transcription factor	Bter_her	NP_476572.1	Group4.5:10075000..10096000	10079381	+	No	No	no EST evidence
Bombus terrestris	Sex determination	hopscotch	protein kinase	Bter_hop	NP_511119.2	Group17.2:504000..514000	505347	+	No	No	EST evidence
Bombus terrestris	Sex determination	twin of feminizer	SR-type Protein	Bter_tof	AFD04700.1	3.6	455493	-	Yes	No	experimental evidence, alternatively spliced, LOC100644393, paralog of feminizer (ABY74329.1)
Bombus impatiens	Caste, Reproductive physiology	vitellogenin		bimp_vit	100747176	scf_0665	941623	+	No	No
Bombus impatiens	Caste, Reproductive physiology	foraging		bimp_for	100744786	scf_1055	385730	-	No	No
Bombus impatiens	Caste, Reproductive physiology	vitellogenin 2		bimp_vit 2	100745377	scf_0362	221367	-	No	No
Bombus impatiens	Caste, Reproductive physiology	dunce		bimp_dnc	100746626	scf_0637	1183530	-	No	No
Bombus impatiens	Development	mastermind		bimp_mam	BIMP14763-PA/BIMP14765-PA	scf_0543	13428	+	Yes	No	Joined together two gene models (BIMP14763-PA/BIMP14765-PA) based on homology with Drosophila/A. mellifera and B. terrestris. Missing 5' end of gene due to gap in assembly. Change to an existing RefSeq gene model Gene was initially annotated as pseduogene due to 13nt present in genome not present in transcript introducing a premature stop codon.
Bombus impatiens	Development	mindbomb2		bimp_mib2	BIMP14309	scf_0320	476097	-	No	No
Bombus impatiens	Development	mindbomb		bimp_mib	BIMP13100/BIMP23934	scf_0114/scf_0155	476622	-	No	Yes	Mindbomb is split over at least two scaffolds and two gene models at present. The N-terminus of mib is not present in the bimp genome, the start codon is likely to be wrong. The gene co-ordinates (based on homology) should be scf_0114 (- strand) 560485..560550 559637..559984 559351..559551 559110..559229 558696..559025 558461..558608 558139..558380 557767..557964 477662..477811 scf_0155 (+ strand…
Bombus impatiens	Development	nicastrin		bimp_nct	XM_003493506.1	scf_1183	57017	+	No	No
Bombus impatiens	Development	neuralized		bimp_neur	BIMP19487-RA	scf_0151	1600437	+	No	No
Bombus impatiens	Development	Notchless		bimp_Nle	BIMP13242-RA	scf_0102	1818751	-	No	No
Bombus impatiens	Development	Numb		bimp_numb	XM_003485323.1	scf_0051	15876	+	No	No
Bombus impatiens	Development	presenilin		bimp_Psn	XM_003488759.1	scf_0263	1226714	-	No	No
Bombus impatiens	Development	Serrate		bimp_Ser	XM_003493075.1	scf_0930	78592	-	No	No
Bombus impatiens	Development	Notch		bimp_N	XM_003490825.1	scf_0478	1921953	+	No	No
Bombus impatiens	Development	shaggy		bimp_sgg	BIMP15842-RA	scf_0010	629247	-	No	No	Hymenoptera (incl honeybees) seem to encode a truncated form of sgg compared with Drosophila (the first 500 aa are not conserved).
Bombus impatiens	Development	Suppressor of Hairless		Su(H)	XM_003491285.1	scf_0548	1159304	+	No	No
Bombus impatiens	Development	O-fucosyltransferase 1		bimp_O-fut1	XM_003491498.1	scf_0565	30571	+	No	No
Bombus impatiens	Development	O-fucosyltransferase 1		bter_O-fut1	XM_003394655.1	Group3.6	63062	+	No	No
Bombus impatiens	Development	deltex		bimp_dx	XM_003491455.1	scf_0551	100470	-	No	No
Bombus impatiens	Development	brainiac		bimp_brn	BIMP21226	scf_0225	1619844	+	No	No
Bombus impatiens	Development	Ocho		bimp_Ocho	BIMP19732	scf_0027	251698	+	No	No
Bombus impatiens	Development	Suppressor of deltex		bimp_Su(dx)	BIMP10117-RA	scf_1464	42002	-	No	No
Bombus impatiens	Development	strawberry notch		bimp_sno	BIMP23696-RA	scf_0217	1106903	-	No	No
Bombus impatiens	Development	CPAP3 -1	CPAP3 family	bimp_CPAP3-A	XP_003487539.1	scf_0155	1644132	+	No	No
Bombus impatiens	Development	CPAP3-2	CPAP3 family	bimp_CPAP3-B	XP_003487504.1	scf_0155	1117909	+	No	No
Bombus impatiens	Development	CPAP3 member	CPAP3 family	bimp_CPAP3-C	XP_003487500.1	scf_0155	1058559	+	No	Yes	Please review the start site. The methionine is there, but not as TSS
Bombus impatiens	Development	CPAP3 member	CPAP3 family	bimp_CPAP3-D	XP_003489417.1	scf_0320	66865	-	No	No
Bombus impatiens	Development	CPAP3 member	CPAP3 family	bimp_CPAP3-E	XP_003487565.1	scf_0155	1053203	+	No	No
Bombus impatiens	Development	CPAP3 member	CPAP3 family	bimp_CPAP3-F	XP_003487503.1	scf_0155	1077318	-	No	No
Bombus impatiens	Development	CPAP3 member	CPAP3 family	bimp_CPAP3-G	XP_003487943.1	scf_203	242516	+	Yes	Yes	Undetected splice sites. No sequence available to fix the model.
Bombus impatiens	Development	CPR member	CPR family	bimp_CPR-1	XP_003487944.1	scf_0203	254017	-	Yes	Yes	RefSeq254017-251655 was changed due to missing splice sites.
Bombus impatiens	Development	CPR member	CPR family	bimp_larval cuticle protein A3A-like	XO_003487945.1	scf_0203	257876	-	No	No
Bombus impatiens	Development	CPR member	CPR family	bimp_CPR-2	XP_003491967.1	scf_0640	6944	-	No	No
Bombus impatiens	Development	CPAP3 member	CPAP3 family	bimp_CPAP3-H	XP_003487566.1	scf_0155	1091645	+	No	No
Bombus impatiens	Development	CPAP3 member	CPAP3 family	bimp_CPAP3-I	XP_003487540.1	scf_0155	1648675	+	No	No
Bombus impatiens	Development	protein lethal(2) giant larvae-like		bimp_l(2)gl	100748447	136	54734	-	No	No
Bombus impatiens	Development	protein 60A-like		bimp_gbb	100748431	1445	1079190	+	No	No
Bombus impatiens	Development	exostosin-2-like		bimp_Ext2	100744382	1079	233113	+	No	No
Bombus impatiens	Development	protein decapentaplegic-like		bimp_dpp	100748741	1079	697211	-	No	No
Bombus impatiens	Development	division abnormally delayed protein-like		bimp_dally	100741307	396	905073	-	No	No
Bombus impatiens	Development	cdc42 homolog		bimp_cdc42	100743833	548	1192977	+	No	No
Bombus impatiens	Development	Baboon_activin receptor type-1-like		bimp_babo	100742109	765	972117	+	No	No
Bombus impatiens	Development	Ultraspiracle	Nuclear Receptors	bimp_Usp	NP_476781.1	scf_0010	1146109	+	No	No	Two possible isoforms, differing in the A/B domain
Bombus impatiens	Development	Dissatisfaction	Nuclear Receptors	bimp_Dsf	NP_477140.1	scf_0064	311851	+	Yes	No	No Refseq available, started from the Bimp OGS Deleted two exons and added one other based on other gene predictions, alignments with insect homologs and splice site info.
Bombus impatiens	Development	tailless	Nuclear Receptors	bimp_tll	NP_524596.1	scf_0673	279224	-	No	No	No changes made to BimpOGS1 model
Bombus impatiens	Development	Hepatocyte nuclear factor 4	Nuclear Receptors	bimp_HNF4	NP_001097126.1	scf_0896	214501	-	No	No
Bombus impatiens	Development	Hormone Receptor 78	Nuclear Receptors	bimp_HR78	NP_001189151.1	scf_0089	391409	-	Yes	No	Had to split the Refseq model, contained two genes
Bombus impatiens	Development	Photoreceptor specific Nuclear Receptor	Nuclear Receptors	bimp_PNR	XP_624042.2	scf_1275	865166	-	No	No
Bombus impatiens	Development	laccase	multicopper-blue copper oxidases	bimp_laccase 1	XP_003485633.1	scf_0064	1990290	-	No	No	There are no experimental evidences to support the predicted sequence. However, the B. impatiens laccase 1 is highly conserved with the prediction of B. terrestris laccase 1.
Bombus impatiens	Development	laccase	multicopper-blue copper oxidases	bimp_laccase 2	XP_003490974.1	scf_0487	2154152	-	No	No	There are no experimental evidences to support the predicted sequence. However, the B. impatiens laccase 2 is highly conserved with the prediction of B. terrestris laccase 2.
Bombus impatiens	Development	Seven Up	Nuclear Receptors	bimp_SVP	NP_731682.1	scf_0504	10167	+	No	Yes	This is only a partial gene.Part of this gene at the 5' end (A/B domain + part of the very conserved DNA-binding domain) I couldn't find. Since this gene is situated at the beginning of a scaffold, I thought the missing part would be at the end of another scaffold so I blasted only the very conserved missing part again , but found nothing.
Bombus impatiens	Development	Hormone Receptor 83	Nuclear Receptors	bimp_HR83	NP_649647.1	scf_1096	219374	-	Yes	Yes	Since the model was far from correct, I had to change the exons in the existing model and create a new exon as well. One major problem here though is that part of the scaffold in the middle of this gene is not sequenced (red region, all N's) so I lack the necessary info to try and complete the gene. I'm not entirely confident of the changes I made to the other regions of the gene as well, since t…
Bombus impatiens	Development	laccase	multicopper-blue copper oxidases	bimp_laccase 3	XP_003485237.1	scf_0044	1211629	+	No	No	There are no experimental evidences to support the predicted sequence. However, the B. impatiens laccase 3 is highly conserved with the prediction of B. terrestris laccase 3.
Bombus impatiens	Development	laccase	multicopper-blue copper oxidases	bimp_laccase 4	XP_003487568.1	scf_0155	1176111	-	No	No	There are no experimental evidences to support the predicted sequence. However, the B. impatiens laccase 4 is highly conserved with the prediction of B. terrestris laccase 4.
Bombus impatiens	Development	laccase	multicopper-blue copper oxidases	bimp_laccase 5	XP_003487516.1	scf_0155	1168366	+	No	No	BlastP results indicated that B imp laccase 5 (XP_003487516.1) best matched with B terrestris laccase 5 (XP003394144.1) and B terrestris laccase 6 (XP003394143.1). It might suggest a recent duplication of this gene only in B terrestris.
Bombus impatiens	Development	Estrogen related receptor	Nuclear Receptors	bimp_ERR	NP_729340.1	scf_0548	1930333	-	No	No	Probably two isoforms.
Bombus impatiens	Development	laccase	multicopper-blue copper oxidases	bimp_short_laccase	XP_003487567.1	scf_0155	1174582	+	No	Yes	The RefSeq is not a typical laccase since it is shorter than other ones as well as it has only one partial Cu-oxidase domain instead 3 classical domains (Cu-oxidase, Cu-oxidase_2, Cu-oxidase_3). Blast results indicated B. terrestris XP003394143.1 (that we named as laccase 6) as the best match of B impatiens RefSeq:1174582-1176014 (XP_003487567.1), so we suspected it is a laccase 6-like, but there…
Bombus impatiens	Development	Hormone Receptor 38	Nuclear Receptors	bimp_HR38	NP_001163024.1	scf_4012	350307	+	Yes	Yes	The part of the scaffold this gene is spanning contains some red parts (non-sequenced parts I assume). This caused the prediction of an intron which shouldn't be there. I merged the two first exons (5' UTR region). Other than that, the gene seems ok. Other red regions are not part of the CDS.
Bombus impatiens	Development	laccase	multicopper-blue copper oxidases	bimp_laccase 7	XP_003486821.1	scf_0133	379276	+	No	No	There are no experimental evidences to support the predicted sequence. However, the B. impatiens laccase 7 is highly conserved with the prediction of B. terrestris laccase 7
Bombus impatiens	Development	Hormone Receptor 39	Nuclear Receptors	bimp_HR39	NP_599123.1	scf_0064	2260600	-	No	No
Bombus impatiens	Development	FTZ-F1	Nuclear Receptors	bimp_FTZF1	NP_001246824.1	scf_0197	366740	+	No	No
Bombus impatiens	Development	Hormone Receptor 4	Nuclear Receptors	bimp_HR4	NP_001033823.1	scf_1283	104610	+	No	No	First exon is located very far from the rest of the gene. Possibly a mistake in the model? Is completely UTR.
Bombus impatiens	Development	cuticular protein 21	CPR family	bimp_CPR21	XP_003490034.1	scf_0389	1307463	+	No	No
Bombus impatiens	Development	cuticular protein 22	CPR family	btimp_CPR22	XP_003490106.1	scf_0389	1320827	+	No	No	cuticular proteins 22 and 14 are the same in Apis mellifera
Bombus impatiens	Development	cuticular protein 23	CPR family	bimp_CPR23	XP_003489361.1	scf_0320	1338320	+	No	No
Bombus impatiens	Development	cuticular protein 24	CPR family	bimp_CPR24	XP_003487686.1	scf_0190	80407	+	No	No
Bombus impatiens	Development	cuticular protein 25	CPR family	bimp_CPR25	XP_003488840.1	scf_0264	426379	+	No	No
Bombus impatiens	Development	cuticular protein 26	CPR family	bimp_CPR26	XP_003487232.1	scf_0142	1909193	-	No	No
Bombus impatiens	Development	cuticular protein 27	CPR family	bimp_CPR27	XP_003492373.1	scf_0673	427007	+	Yes	No	Merge of bimp_OGSv.1:42707-431108 and RefSeq:426975-433735
Bombus impatiens	Development	cuticular protein 49Ah	CPR family	bimp_CPR49Ah	XP_003487691.1	scf_0194	6594	-	No	No
Bombus impatiens	Development	cuticular protein 9	CPR family	bimp_CPR9	XP_003487294.1	scf_0146	632803	-	No	No	This gene is predicted as cuticular protein 8 in Apis mellifera and Bombus impatiens, although the gene ID in Apis mellifera indicates cuticular protein 9, and is also cuticular protein 9 in cuticle DB
Bombus impatiens	Development	cuticular protein CPR11	CPR family	bimp_CPR11	XP_003487296.1	scf_0146	851955	-	Yes	No
Bombus impatiens	Development	cuticular protein CPR12	CPR family	bimp_CPR12	XP_003491080.1	scf_0494	4953	-	No	No
Bombus impatiens	Development	cuticular protein CPR13	CPR family	bimp_CPR13	XP_003491087.1	scf_0494	1324	-	No	No
Bombus impatiens	Development	Cuticular protein CPR15	CPR family	bimp_CPR15	XP_003491899.1	scf_0640	1970323	-	No	No
Bombus impatiens	Development	Cuticular protein CPR16	CPR family	bimp_CPR16	XP_003494334.1	scf_1990	36075	+	Yes	No
Bombus impatiens	Development	Cuticular protein CPR17	CPR family	bimp_CPR17	XP_003490032.1	scf_0389	1293882	+	Yes	No
Bombus impatiens	Development	Cuticular protein CPR18c	CPR family	bimp_CPR18	XP_003490033.1	scf_0389	1298662	-	No	No
Bombus impatiens	Development	Cuticular protein CPR19	CPR family	bimp_CPR19	XP_003492369.1	scf_0673	225811	-	No	No
Bombus impatiens	Development	Cuticular protein CPR20	CPR family	bimp_CPR20	XP_003493371.1	scf_1079	442580	+	No	No	There is no 3'UTR
Bombus impatiens	Development	tango	basic helix-loop-helix (bHLH)-PAS	bimp_tgo	XP_003488160.1	scf_0217	2558502	-	No	No	Although there are no experimental evidences to support bimp_tgo, its prediction presented 99% of identity with its predicted ortholog in B. terrestris (XP_003397243.1). Both predicted proteins contain 663 amino acids, and they differ in only one residue.
Bombus impatiens	Development	MPP10	pfam04006: Mpp10	bimp_MPP10-like	XP_003488068.1	scf_0217	2556024	+	No	No	Highly conserved from fungi to mammal species
Bombus impatiens	Development	Chitinase (Class II)	Glycoside hydrolase family 18	bimp_chitinase 2 member 1	XP_003484989.1	scf_0027	1377289	+	No	No	BlastP results indicated that B imp chitinase 2 member 1 (XP_003484989.1) best matched with B terrestris chitinase 2 member 1 (XP_003400671.1), The chitinases hydrolyze chitin oligosaccharides; cuticle chitin catabolic process.
Bombus impatiens	Development	Chitinase (Class II)	Glycoside hydrolase family 18	bimp_chitinase 2 member 2	XP_003492468.1	scf_0726	37255	+	No	No	BlastP results indicated that B imp chitinase 2 member 2 (XP_003492468.1) best matched with B terrestris chitinase 2 member 2 (XP_003400637.1); The chitinases hydrolyze chitin oligosaccharides; cuticle chitin catabolic process.
Bombus impatiens	Development	tyrosine hydroxylase (TH)	aromatic amino acid hydroxylases	bimp_tyrosine hydroxylase isoform 1	XP_003486644.1	scf_0128	628465	-	No	No	Two possible isoforms. There is no experimental evidence that could distinguish both of them.
Bombus impatiens	Development	tyrosine hydroxylase (TH)	aromatic amino acid hydroxylases	bimp_tyrosine hydroxylase isoform 2	XP_003486645.1	scf_0128	628404	-	No	No	Two possible isoforms. There is no experimental evidence that could distinguish both of them.
Bombus impatiens	Development	Dopa-decarboxilase	amino acid decarboxylases	bimp_dopa descarboxilase isoform 1	XP_003491885.1	scf_0640	1432605	-	No	No	Two possible isoforms. There is no experimental evidence that could distinguish both of them. The XP_003491885.1 (RefSeq:1436931-1427007) was named bimp_dopa descarboxilase isoform 1 and XP_003491886.1 (RefSeq:1432605-1427007) was named bimp_dopa descarboxilase isoform 2.
Bombus impatiens	Development	Dopa-decarboxilase	amino acid decarboxylases	bimp_dopa descarboxilase isoform 2	XP_003491886.1	scf_0640	1436931	-	No	No	Two possible isoforms. There is no experimental evidence that could distinguish both of them. The XP_003491885.1 (RefSeq:1436931-1427007) was named bimp_dopa descarboxilase isoform 1 and XP_003491886.1 (RefSeq:1432605-1427007) was named bimp_dopa descarboxilase isoform 2.
Bombus impatiens	Development	Zerknüllt	Hox genes	bimp_zen	GI:350410207	306	131866	-	No	No
Bombus impatiens	Development	Zerknüllt	Hox genes	bimp_zen	GI:350410207	306	131866	-	No	No
Bombus impatiens	Development	proboscipedia	Hox genes	bimp_pb	GI:350410204	306	77768	-	No	No
Bombus impatiens	Development	zerknullt	Hox genes	bimp_zen	GI:350410207	306	163548	-	No	No
Bombus impatiens	Development	labial	Hox genes	bimp_lab	GI:340727752	621	24576	+	No	No
Bombus impatiens	Development	Deformed	Hox genes	bimp_Dfd	GI:350405520	952	785378	+	No	No
Bombus impatiens	Development	Sex combs reduced	Hox genes	bimp_scr	GI:350405517	152	663117	+	No	No
Bombus impatiens	Development	Antennapedia	Hox genes	bimp_antp	GI:350405515	152	439215	+	No	No
Bombus impatiens	Development	Ultrabithorax	Hox genes	bimp_ubx	GI:350405522	152	89850	+	No	No
Bombus impatiens	Development	abd-A	Hox genes	bimp_abdA	GI:350425489	1506	62029	-	No	No
Bombus impatiens	Development	supernumerary limbs		bimp_slmb	XP_003484754.1	scf_0020	937781	-	No	No
Bombus impatiens	Development	supernumerary limbs		bimp_slmb	XP_003484754.1	scf_0020	937781	-	No	No
Bombus impatiens	Development	short gastrulation	Dorsal-ventral patterning protein	bimp_sog	XP_003491744.1	scf_0582	733557	-	No	No
Bombus impatiens	Development	thick veins		bimp_tkv	XP_003491200.1	scf_0517	1434510	-	No	No
Bombus impatiens	Development	tolloid		bimp_tld	XM_003493720.1	scf_1275	12129	+	Yes	No	merging two or more gene models. Gene models involved in merge:bimp_OSGSv1:12129-58892 and RefSeq:12166-59129
Bombus impatiens	Development	tolloid		bimp_tld	XM_003493720.1	scf_1275	12129	+	Yes	No	merging two or more gene models. Gene models involved in merge:bimp_OSGSv1:12129-58892 and RefSeq:12166-59129
Bombus impatiens	Development	twisted gasturlation		bimp_tsg	XM_003484637.1	scf_0019	1741369	-	No	No
Bombus impatiens	Development	tout-velu		bimp_ttv	XM_003492677.1	scf_0815	635473	-	No	No	exostosin-1-like
Bombus impatiens	Development	tout-velu		bimp_ttv	XM_003492677.1	scf_0815	635473	-	No	No	exostosin-1-like
Bombus impatiens	Development	brinker		bimp_brk	XM_003490761.1	scf_0478	994088	-	No	Yes	Sequencing Gap:Sequence gap exon1-exon2 unable to resolve splice sites
Bombus impatiens	Development	bunched		bimp_bun	XM_003487801.1	scf_0203	1394210	+	No	No
Bombus impatiens	Development	mothers against decapentaplegic homolog 6		bimp_Mad-6	XM_003492193.1	scf_0664	261110	+	No	No
Bombus impatiens	Development	mothers against dpp		bimp_Mad-6	XM_003492187.1	scf_0664	970819	-	No	No
Bombus impatiens	Development	mothers against dpp		bimp_Mad-6	XM_003492187.1	scf_0664	970819	-	No	No
Bombus impatiens	Development	mothers against dpp		bimp_Mad-6	XM_003492187.1	scf_0664	970819	-	No	No
Bombus impatiens	Development	wingless		bimp_wg	XM_003492071.1	scf_0647	19544	+	No	No	sequencing gap exon 3
Bombus impatiens	Development	frizzled		bimp_fz	XM_003486120.1	scf_0099	250638	+	No	No
Bombus impatiens	Development	frizzled		bimp_fz	XM_003486120.1	scf_0099	250638	+	No	No
Bombus impatiens	Development	Cuticular Protein CRP6	CPR family	bimp_CPR6	XP_003489964.1	scf_0382	305213	-	Yes	No	There is no experimental evidence supporting gene model. The predicted sequences bimp_OGSv1:305213-299825 and the 3rd exon (including 3'UTR) of RefSeq:305790-299699 were merged.
Bombus impatiens	Development	Cuticular Protein CRP7	CPR family	bimp_CPR7	XP_003490274.1	scf_0417	160269	+	Yes	No	There is no experimental evidence supporting gene model. The predicted sequences bimp_OGSv1:160549-162959 and 4th exon (including 3'UTR) of AUGUSTUS:160276-163349.
Bombus impatiens	Development	Cuticular Protein CRP8	CPR family	bimp_CPR8	XP_003489401.1	scf_0320	1291866	+	No	No	There is no experimental evidence supporting gene model.
Bombus impatiens	Development	frizzled-2		bimp_fz2	XM_003488487.1	scf_0235	127174	-	Yes	No	merge and split exons
Bombus impatiens	Development	frizzled-2		bimp_fz2	XM_003488487.1	scf_0235	127174	-	Yes	No	merge and split exons
Bombus impatiens	Development	porcupine		bimp_porc	XM_003492006.1	scf_06477	1050660	-	No	No
Bombus impatiens	Development	adenomatous polyposis coli protein-like		bimp_APC	XR_135725.1	scf_0735	97463	+	Yes	No	merged exons in pseudogene model
Bombus impatiens	Development	adenomatous polyposis coli protein-like		bimp_APC	XR_135725.1	scf_0735	97463	+	Yes	No	merged exons in pseudogene model
Bombus impatiens	Development	armadillo	segment polarity gene	bimp_arm	XM_003494333.1	scf_2222	1471970	+	No	No
Bombus impatiens	Development	armadillo	segment polarity gene	bimp_arm	XM_003494333.1	scf_2222	1471970	+	No	No
Bombus impatiens	Development	armadillo	segment polarity gene	bimp_arm	XM_003494333.1	scf_2222	1471970	+	No	No
Bombus impatiens	Development	axin		bimp_axin	XM_003485473.1	scf_0060	883173	-	No	No
Bombus impatiens	Development	dishevelled		bimp_dsh	XM_003486072.1	scf_0098	421628	-	No	No
Bombus impatiens	Development	cuticular peroxidase	An_peroxidase[pfam03098], Animal haem peroxidase	bimp_cuticular peroxidase	XP_003487259.1	scf_0144	273335	-	No	Yes	The start codon was not identified. Peroxidase function experimentally validated in Apis mellifera cuticle.
Bombus impatiens	Development	dishevelled		bimp_dsh	XM_003486072.1	scf_0098	421628	-	No	No
Bombus impatiens	Development	pangolin		bimp_pan	XR_135689.1	scf_0526	481555	-	Yes	No
Bombus impatiens	Development	pangolin		bimp_pan	XR_135689.1	scf_0526	481555	-	Yes	No
Bombus impatiens	Development	hephaestus (heph)	polypyrimidine tract-binding protein	bimp_heph	XM_003491799.1	scf_0637	378636	+	No	No
Bombus impatiens	Development	hairless (H)	Notch signaling pathway proteins	bimp_H	XM_003489143.1	scf_0318	2088866	-	No	No
Bombus impatiens	Development	hairless (H)	Notch signaling pathway proteins	bimp_H	XM_003489143.1	scf_0318	2088866	-	No	No
Bombus impatiens	Development	fringe (fng)		bimp_fng	XM_003487861.1	scf_0203	1748916	+	No	No
Bombus impatiens	Development	edi	F-box-like/WD repeat-containing protein TBL1XR1-like proteins	bimp_ebi	XM_003493498.1	scf_1162	225805	-	No	No
Bombus impatiens	Development	edi	F-box-like/WD repeat-containing protein TBL1XR1-like proteins	bimp_ebi	XM_003493498.1	scf_1162	225805	-	No	No
Bombus impatiens	Development	delta		bimp_delta	XM_003488249.1	scf_0219	345466	+	Yes	Yes	Check splice sites (exons 6/7) sequencing gap
Bombus impatiens	Development	canoe CnO		bimp_con	XM_003487553.1	scf_0155	621842	+	Yes	No
Bombus impatiens	Development	big brain		bimp_bib	XM_003487814.1	scf_0203	1498443	+	No	No
Bombus impatiens	Development	fringe connection (frc)		bimp_frc	scf_0019.112.1	scf_0019	972992	+	Yes	No	N-SCAN gene model, unable to resolve the ref-seq model to bimp_OGSv1:973276-974259
Bombus impatiens	Development	Chd64	calponin	bimp_Chd64_isoform1	XP_003489885.1	scf_0377	2459750	+	No	No	We named this annotation as Calponin_1 (also called Chd64_isoform1). Its protein prediction at NCBI is XP_003489885.1, which was referred to as isoform 2. However, we previously called its ortholog in B. terrestris XP_003393184.1 as Calponin_1. Based on gene architecture both Calponin_1 and Calponin_2 have four exons, and they differ only in the first exon and share the other three exons.
Bombus impatiens	Development	Chd64	calponin	bimp_Chd64_isoform2	XP_003489884.1	scF_0377	2455477	+	No	No	We named this annotation as Calponin_2 (also called Chd64_isoform2). Its protein prediction at NCBI is XP_003489884.1, which was referred to as isoform 1. However, we previously called its ortholog in B. terrestris XP_003393185.1 as Calponin_1. Based on gene architecture both bimp_Calponin_1 and bimp_Calponin_2 have four exons, and they differ only in the first exon and share the other three exon…
Bombus impatiens	Development	prophenoloxidase	hemocyanin	bimp_ppo	XP_003484980.1	scf_0027	16218	-	No	No	In honey bees, prophenoloxidase plays an important role in melanin synthesis, necessary for defense against intruding microorganisms and parasites, wound healing and cuticle pigmentation (see Zufelato et al., 2004 - Insect Biochem Mol Biol., PMID: 15544939). In B. impatiens PPO gene annotation we found a gap between 2nd and 3rd exon.
Bombus impatiens	Development	GCE (germ cell-expressed bHLH-PAS)	basic helix-loop-helix (bHLH)-PAS	bimp_GCE	XP_003487713.1	scf_0197	2756389	-	No	No	GCE is a JH receptor. Genomic and phylogenetic evidence indicate that GCE is an ancestral gene, which was duplicated in some insects (such as Drosophila and Bombyx mori), yielding Met (methoprene-tolerant). Thus, it is suggested that the gene is called GCE in insect species with only one copy (see references in line #439 above).
Bombus impatiens	Development	fatiga	basic helix-loop-helix (bHLH)-PAS	bimp_fatiga	XP_003489630.1	scf_0347	32251	-	No	No	The fatiga gene is also known as HIF prolyl hydroxyls, PHD, Hph, fga, CG31543, CG44015. While two fatiga genes are found in Bombus terrestris genome, only a single fatiga copy is found in Bombus impatiens genome.
Bombus impatiens	Development	similar (sima)	basic helix-loop-helix (bHLH)-PAS	bimp_sima	XP_003492763.1	scf_0830	246339	-	No	No	Sima is a negative regulator of IIS/TOR-mediated growth and a hypoxia signaling factor.
Bombus impatiens	Development	single-minded	basic helix-loop-helix (bHLH)-PAS	bimp_sim	XP_003494869.1	scf_4015	77001	-	No	No
Bombus impatiens	Development	trachealess	basic helix-loop-helix (bHLH)-PAS	bimp_trh1	XP_003493761.1	scf_1275	207214	+	No	No	trachealess gene (trh) is expressed in the tracheal cells and is required for tracheal development. Insect tracheal system is extensively remodeled during metamorphosis. Two isoforms were predicted in B. impatiens, and both are overlapped in the same genomic region and their initial exons are different.
Bombus impatiens	Development	trachealess	basic helix-loop-helix (bHLH)-PAS	bimp_trh2	XP_003493762.1	scf_1275	302845	+	No	No	trachealess gene (trh) is expressed in the tracheal cells and is required for tracheal development. Insect tracheal system is extensively remodeled during metamorphosis. Two isoforms were predicted in B. impatiens, and both are overlapped in the same genomic region and their initial exons are different.
Bombus impatiens	Development	Ecdysis triggering hormone		bimp_eth	XP_003400029.1	scf_2645	32213	-	No	No
Bombus impatiens	Development	Eclosion hormone		bimp_EH	XP_003395267.1	scf_0144	265239	-	No	No
Bombus impatiens	Development	partner of bursicon		bimp_pburs	XP_003402297.1	scf_0075	23699	+	No	No
Bombus impatiens	Development	Tweedle		bimp_Twdl	XP_003402029.1	scf_0884	18281	-	No	No
Bombus impatiens	Development	CPF1		bimp_CPF1	XP_003401182.1	scf_0135	2192647	+	No	No
Bombus impatiens	Development	Spineless		bimp_Spineless	FBpp0082768	scf_0672	25525	+	No	No
Bombus impatiens	Development	clock		bimp_clock	XP_003397985.1	scf_1080	45914	-	No	No
Bombus impatiens	Development	Dysfusion		bimp_dysfusion	FBpp0112205	Scf_0033	70050	-	No	No
Bombus impatiens	Development	tweedle2		bimp_tweedle2	XP_003402029.1	scf_0417	282857	+	No	No
Bombus impatiens	Development	CPF2		bimp_CPF2	XP_003401173.1	scf_0135	2198944	-	No	No
Bombus impatiens	Development	broad-complex		bimp_broad_complex	XP_003400326.1	scf_2222	2140608	-	No	No
Bombus impatiens	Development	Apidermin		bimp_apidermin	XP_003394951.1	scf_1060	197240	+	No	No
Bombus impatiens	Development	cuticular protein CPLCP		bimp_CPLCP	XP_003395863.1	scf_0259	554240	+	No	No
Bombus impatiens	Development	apidermin		bter_apidermin	XP_003394950.1	scf_1060	197240	+	No	No
Bombus impatiens	Dosage compensation	male lethal 3		Bimp_Dvir\msl-3	XP_002047216.1	scf_0264	994252	-	No	No	no EST evidence
Bombus impatiens	Dosage compensation	maleless		Bimp_mle	P24785.2	scf_0106	962907	-	No	No	no EST evidence
Bombus impatiens	Dosage compensation	males absent on the first		Bimp_mof	NP_511051.1	scf_0332	279271	-	Yes	No	no EST evidence
Bombus impatiens	Dosage compensation	male-specific lethal 1		Bimp_msl-1	NP_476896.1	scf_0142	925001	+	No	No	no EST evidence
Bombus impatiens	Dosage compensation	male-specific lethal 2		Bimp_msl-2	P50534.2	scf_0296	742221	+	No	No	no EST evidence
Bombus impatiens	Dosage compensation	male-specific lethal 3		Bimp_msl-3	P50536.2	scf_0264	994252	-	No	No	no EST evidence
Bombus impatiens	Dosage compensation	supercoiling factor		Bimp_scf	NP_995953.1	scf_0114	595564	-	No	No	no EST evidence
Bombus impatiens	Dosage compensation	Trithorax-like		Bimp_Trl	NP_996082.1	scf_0281	294418	-	Yes	No	no EST evidence
Bombus impatiens	Dosage compensation	Upstream of N-ras		Bimp_Unr	NP_648226.2	scf_0197	2651498	+	No	No	no EST evidence
Bombus impatiens	Gene regulation	clathrin heavy chain		bimp_chc	CLH_DROME (P29742 )	scf_0129	1517000	+	No	No
Bombus impatiens	Gene regulation	rab7		bimp_rab7	O76742_DROME	scf_0102	5264800-5270000	+	No	No
Bombus impatiens	Gene regulation	V-type proton ATPase 16 kDa proteolipid subunit		bimp_vha16	P23380 (VATL_DROME)	scf_0023	418500-425000	+	No	No
Bombus impatiens	Gene regulation	SID		bimp_sid1	NP_504372.2	1183	178068	-	Yes	No	3'-UTR was added based on 1 EST
Bombus impatiens	Gene regulation	argonaute 1	argonaute	bimp_argonaute 1	AAF58314.1	2222	955449	+	No	No
Bombus impatiens	Gene regulation	argonaute 2	argonaute	bimp_argonaute2	AAF49619.2	675	112153	-	Yes	No	3'-UTR was added
Bombus impatiens	Gene regulation	argonaute 3	argonaute	bimp_argonaute3	ACV84372.1	1055	374942	-	No	No
Bombus impatiens	Gene regulation	DNA methyltransferase 3	DNA methyltransferases	bimp_dnmt3	100746538	scf_0389	2339080	-	No	No
Bombus impatiens	Gene regulation	DNA methyltransferase 1 isoform a	DNA methyltransferases	bimp_dnmt1a	100741065	scf_0317	2603761	+	No	No
Bombus impatiens	Gene regulation	DNA methyltransferase 1 isoform b1 isoform a	DNA methyltransferases	bimp_dnmt1b	BIMP16890-RA	scf_0948	2774	-	No	No
Bombus impatiens	Gene regulation	tRNA (cytosine(38)-C(5))-methyltransferase	DNA methyltransferases	bimp_dnmt2	100741608	scf_0036	1347420	-	No	No	Even though this gene is a tRNA methyltransferase, I named it bimp_dnmt2 to be consistent with annotations from other species.
Bombus impatiens	Gene regulation	ten-eleven-translocation 2		bimp_tet2	100741227	scaf_0491	478809	-	No	No
Bombus impatiens	Gene regulation	ten-eleven-translocation 1		bimp_tet1	100742067	scf_0491	600248	-	No	No
Bombus impatiens	Gene regulation	drosha,ribonuclease 3	ribonucleases	bter_ribonuclease 3-like	XP_394444.3	scf_047	368000-372800	-	No	No
Bombus impatiens	Gene regulation	pasha		bimp_microprocessor complex subunit DGCR8-like	NP_651879.1	scf_0481	410100-416000	-	No	No
Bombus impatiens	Gene regulation	Loquacious		bimp_loqs	AAY40789.1	scf_0060	164000-170400	+	No	No
Bombus impatiens	Gene regulation	dicer-2		bimp_dcr-2	AAF57830.2	scf_0064	2186000-2195000	+	No	No
Bombus impatiens	Gene regulation	translin		bimp_trsn	AAQ84213.1	scf_0027	1402500-1404500	-	No	No
Bombus impatiens	Gene regulation	translin-associated protein X-like		bimp_trax	Q8INE1_DROME	scf_0548	1428500-1430500	-	No	No
Bombus impatiens	Gene regulation	beta-1,4-mannosyltransferase egghead-like		bimp_egh	A4V3W0_DROME	scf_0064	1530400-1533600	-	No	No
Bombus impatiens	Gene regulation	Neither inactivation nor afterpotential protein		bimp_ninaC	NINAC_DROME	scf_0647	100000-115000	+	No	No
Bombus impatiens	Immune genes	CTL6	C-Type lectins	bimp_CTL6	100742835	scf_0640	2046204	-	Yes	No	added to 3' UTR
Bombus impatiens	Immune genes	abscam	immunoglobulin SF	bimp_abscam	100647260	scf_0106	634826	-	No	No
Bombus impatiens	Immune genes	18w, 18 wheeler	toll like receptors	bimp_18w	A1ZBR2_DROME	scf_0389	138224	-	No	Yes	LOC100742868 Problem with the assembly. This should just be one exon but the gaps produce artificial exons. No EST support either. The RefSeq is better than OGS. Did not alter RefSeq.
Bombus impatiens	Immune genes	Cactin	toll pathway	bimp_cact	Q9VR99_DROME	645	249167	-	No	No	used OGS, no EST support for ends which differ in Refseq
Bombus impatiens	Immune genes	abaecin		bimp_abaecin	100749486	scf_0565	2280	+	Yes	No	Shifted start after comparison with other species Apollo id: Bimp:03514982
Bombus impatiens	Immune genes	cactus	NF-kappa-B inhibitor, toll pathway	imp_cactus	NP_001157184.1	scf_0129	566129	+	Yes	No	Used OGS and extended UTR on both sides based on EST support.
Bombus impatiens	Immune genes	dorsal	toll pathway	bimp_dorsal_A, bimp_dorsal_B	P15330	scf_0129	672273	-	No	No	2 isoforms very similar to Amel. One (iso A) was based on refseq, isoB based on OGS. OGS also predicted another isoform but support is unclear.
Bombus impatiens	Immune genes	hemomucin		bimp_hmu	100748786	scf_0930	13168	+	Yes	No	Extended 5' and 3' UTR based on transcriptome data Apollo id: Bimp:03515050
Bombus impatiens	Immune genes	endoribonuclease dicer-1		bimp_dcr-1	100745069	scf_1079	252571	-	No	No
Bombus impatiens	Immune genes	traf6	TNF receptor-associated factor	bimp_traf6	Q9UAC4_DROME	scf_0611	18738	+	No	No
Bombus impatiens	Immune genes	Autophagy-specific gene 7	Autophagy-specific genes	bimp_atg7	100647678	107	338744	+	No	Yes	Maybe more than 1 transcript, but not enough transcript data available.
Bombus impatiens	Immune genes	Autophagy-specific gene 12	Autophagy-specific genes	bimp_atg12	100748415	517	1480782	-	No	No
Bombus impatiens	Immune genes	attractin		bimp_attractin	100740844	1493	1951	+	No	No
Bombus impatiens	Immune genes	forkhead box O	forkhead box	bimp_foxo	100745007	191	301528	-	No	Yes	No enough transcript data available to check for the correct amount of exons and alternative splicing. 8-15 exons are known from other insects (e.g. Drosophila, Culex).
Bombus impatiens	Immune genes	hemolectin		bimp_hml	100747796	107	240048	-	No	Yes	No enough transcripts available to confirm all exons.
Bombus impatiens	Immune genes	hemolectin		bter_hml	100642980	Group16.3	166991	+	No	No
Bombus impatiens	Immune genes	immune deficiency		bimp_imd	100742312	scf_0548	1107352	+	No	No
Bombus impatiens	Immune genes	scabrous	misc	bimp_scabrous	100740762	scf_0019	1000721	+	No	No
Bombus impatiens	Immune genes	Epithelial membrane protein	scavenger receptor	bimp_emp	100740839	scf_0640	618590	+	No	No
Bombus impatiens	Immune genes	Dscam	misc	bter_Dscam	100743637	scf_0664	562439	+	Yes	No	Start of translation was shifted.
Bombus impatiens	Immune genes	draper		bimp_drpr	100748427	scf_1274	295744	-	Yes	No	Moved exon boundaries in line with evidence
Bombus impatiens	Immune genes	CTL9	C-type lectins	Bimp_CTL9	100741635	temp2	411962	+	No	No
Bombus impatiens	Immune genes	CTL10	C-type lectins	bimp_CTL10	100742693	19	1171373	+	No	No
Bombus impatiens	Immune genes	CTLSE2	C-type lectins	bimp_CTLSE2	100742464	174	184061	+	No	No
Bombus impatiens	Immune genes	CTLSE1	C-type lectins	bimp_CTLSE1	100745682	19	1721557	-	No	No
Bombus impatiens	Immune genes	CTLGA3	C-type lectins	bimp_CTLGA3	100747668	33	1702799	-	No	No
Bombus impatiens	Immune genes	CTLGA1	C-type lectins	bimp_CTLGA1	100744252	320	1282464	+	No	No
Bombus impatiens	Immune genes	CTLGA2	C-type lectins	bimp_CTLGA2	100748578	369	11005	-	Yes	No
Bombus impatiens	Immune genes	CTL8	C-type lectins	bimp_CTL8	100745296	377	1403567	-	No	No
Bombus impatiens	Immune genes	CTLMA6	C-type lectins	bimp_CTLMA6	100745046	233	1423377	-	Yes	No
Bombus impatiens	Immune genes	yellow-h		bimp_y-h	100747742	scf_1311	152628	+	No	No
Bombus impatiens	Immune genes	yellow-b		bimp_y-b	BIMP16609	scf_0551	72968	-	No	No	Used OGS as refseq combined two genes spuriously
Bombus impatiens	Immune genes	yellow-x		bimp_y-x	100744396	scf_0036	720116	+	No	No
Bombus impatiens	Immune genes	angiopoietin	fibrinogen related protein	bimp_angiopoietin	100745790	scf_0581	753097	+	No	No
Bombus impatiens	Immune genes	ecsit	toll pathway	bimp_ecsit	Q9U6M0	scf_0361	154583	+	Yes	No	shortened 5' UTR based on EST
Bombus impatiens	Immune genes	myd88	toll pathway	bimp_myd88	Q7K105_DROME	scf_0321	1426775	-	No	No	some EST support
Bombus impatiens	Immune genes	atg5	misc	bimp_atg5	100749960	scf_0478	983840	+	Yes	No	3' UTR changed based on EST
Bombus impatiens	Immune genes	pelle	toll pathway	bimp_pelle	Q05652|KPEL_DROME	scf_0011	505439	+	Yes	No	Used OGS. Extended 3' UTR based on EST
Bombus impatiens	Immune genes	Pellino	toll pathway	bimp_pellino	O77237|PELI_DROME	scf_0361	181070	+	No	No	possible different isoforms? EST for sequence spanning two exons. Did not attempt to save new isoform. This seemed to cut the transcript short and didn't look much like Dmel isoforms.
Bombus impatiens	Immune genes	spatzle	toll pathway	bimp_spz	P48607|SPZ_DROME	BIMP17697	x	-	No	No	No EST support
Bombus impatiens	Immune genes	tube	toll pathway	bimp_tube	P22812|TUBE_DROME	scf_0217	3375284	+	No	No	used refseq. No support for UTR. Some EST support but only for last two exons.
Bombus impatiens	Immune genes	relish	Ankyrin repeats	bimp_relish	Q94527|NFKB1_DROME	scf_0011	470934	-	Yes	Yes	Change to an existing OGS gene model. Moved start downstream to match apis but annotated two versions, one with the change, one without. First 2.5 exons have some homology to Nasonia predicted Relish.Noncanonical splice site towards end of gene but supported by EST evidence. Annotated original and edited form with Apis start site
Bombus impatiens	Immune genes	hemipterous	JNK	bter_hemipterous	scf_0478	NT_176897.1	1319152	-	No	Yes
Bombus impatiens	Immune genes	toll	toll like receptors	bimp_toll1	P08953|TOLL_DROME	scf_0664	479948	+	No	No
Bombus impatiens	Immune genes	puckered	JNK	bimp_puckered	O46122_DROME	scf_0548:2360544..2416338	2360544	+	No	No	gap in the assembly
Bombus impatiens	Immune genes	iap2	JNK	bimp_iap2	100741028	scf_0647	1070090	-	No	No	Many gaps when compared to Drosophila melanogaster but matches apis mellifera
Bombus impatiens	Immune genes	Toll8 (Tollo)	toll like receptors	bimp_toll8	na: used tree of all toll like receptors	sc_0317	2116789	-	No	No
Bombus impatiens	Immune genes	toll6	toll like receptors	bimp_toll6	na: used tree of all toll like receptors	sc_0317	2311604	-	No	No
Bombus impatiens	Immune genes	Toll like receptor	toll like receptors	bimp_tlr	na: used tree of all toll like receptors	sc_0317	474875	+	No	Yes	gap in assembly. Looks somewhat similar to toll10 in anopheles
Bombus impatiens	Immune genes	spatzle 6	toll pathway	bimp_spz6	NP_611961.1	scf_0361	195572	-	No	No	Went with one refseq with one small additional exon at 5' end. Seems closer to Dmel.
Bombus impatiens	Immune genes	caspase-8 or dredd	caspase	bimp_caspase8	Q8IRY7|CASP8_DROME	scf_0442	1307285	+	No	No	used one of Refseqs with longer first exon. Seems to fit better with other taxa.
Bombus impatiens	Immune genes	yellow-f		bimp_y-f	100742598	scf_0640	2050653	+	No	No
Bombus impatiens	Immune genes	yellow-y		bimp_y-y	100740710	scf_0396	284515	-	No	No
Bombus impatiens	Immune genes	yellow-g		bimp_y-g	100748187	scf_1311	119123	-	No	No
Bombus impatiens	Immune genes	yellow-g2		bimp_y-g2	100747503	scf_1311	121950	+	No	No
Bombus impatiens	Immune genes	yellow-e		bimp_y-e	100748310	scf_1311	132359	+	No	No
Bombus impatiens	Immune genes	yellow-e3		bimp_y-e3	100747619	scf_1311	136745	+	No	No
Bombus impatiens	Immune genes	yellow-x2		bimp_y-x2	100748401	scf_0135	502601	+	No	No
Bombus impatiens	Immune genes	scavenger receptor class B	SNMP/CD36	bter_Scrb1	E2B9C5_HARSA	scf_1461	87000-106000	-	No	No	In accordance with Bt
Bombus impatiens	Immune genes	Scavenger receptor class B	SNMP/CD36	Bimp_scrb3	E1ZWV9_CAMFO	scf_0640	553000-600000	-	No	No	In accordance with Bt
Bombus impatiens	Immune genes	sensory neuron membrane protein	SNMP/CD36	Bimp_snmp	SNMP2_OSTFU	scf_0225	1546000-1560000	+	No	No	XP_003488337 The flag indicates a non-canonical splice. Splice site is ok 1) according to phylogenetic tree and 2) GT splice donor is apparently changed to GC (same as in Bt).
Bombus impatiens	Immune genes	scavenger receptor class B	SNMP/CD36	Bimp_scrb6	F4WLM4_ACREC	scf_0011	508000-530000	-	No	No	RefSeq is probably correct annotation, other prediction Bimp:03518254 is probably wrong annotation => RefSeq fit better with apis mellifera sequence XP_003484493.1
Bombus impatiens	Immune genes	sensory neuron membrane protein 1	SNMP/CD36	Bimp_snmp1	SNMP1_DROME	scf_0673	205000-212000	-	No	No	XP_003492384.1 The flag indicates a non-canonical splice. Splice site is ok 1) according to phylogenetic tree and 2) GT splice donor is apparently changed to GC (same as in Bt).
Bombus impatiens	Immune genes	Atrial natriuretic peptide-converting enzyme	Scavenger receptor class A	Bimp_corin	EGI57398.1	scf_0317	1820000-1848000	-	No	No	In accordance with Bt
Bombus impatiens	Immune genes	lysyl oxidase homolog 2-like	Scavenger receptor class E	Bimp_Iox2	LOXL2_HUMAN	scf_1879	115000-125000	-	No	No	XP_003494282.1
Bombus impatiens	Immune genes	scavenger receptor class B	SNMP/CD36	bter_Scrb8	Flybase CG3829	scf_0640	610000-6300000	-	No	No
Bombus impatiens	Immune genes	scavenger receptor class B	SNMP/CD36	Bimp_pes	XP_394457	scf_0129	955000-9700000	-	No	No	In B terrestris it is called Bter_scr-b6, but clusters to pes then scr-B6
Bombus impatiens	Immune genes	scavenger receptor class B	SNMP/CD36	Bimp_crq	Q27367	scf_0129	495000-505000	-	No	No	One isoform, two in Bombus terrestris
Bombus impatiens	Immune genes	Rac1		bimp_Rac1	NP_476950	1079	446378	-	No	No	non-canonical splice site
Bombus impatiens	Immune genes	turtle	Immunoglobulin SF	bimp_turtle	BIMP10511	scf_0129	991109	-	Yes	No	Bimp:03519310
Bombus impatiens	Immune genes	NFAT	misc	bimp_NFAT_isoform_A, bimp_NFAT_isoform_B	Q9VYA6_DROME	142	2383328	-	Yes	No	3' UTR based on EST support
Bombus impatiens	Immune genes	fasciclin-2	Immunoglobulin SF	bimp_fas2	BIMP12976 / NP_726911.1	scf_0311	588307	-	Yes	No
Bombus impatiens	Immune genes	armitage	RNA helicase	bimp_armi	3519540	739	91762	+	No	No	Very little EST support
Bombus impatiens	Immune genes	jafrac	peroxiredoxin	bimp_jafrac	XP_003484863.1	20	469505	-	No	No
Bombus impatiens	Immune genes	r2d2	RNAi	bimp_r2d2	XP_003490495.1	442	123113	-	No	No
Bombus impatiens	Immune genes	Domeless	Jak-STAT	bimp_domeless	LOC100742403	scf_1445	292548	+	No	No
Bombus impatiens	Immune genes	D-PIAS	Jak-STAT	bimp_DPIAS	LOC100740607	scf_0083	531709	+	No	No
Bombus impatiens	Immune genes	SOCS	Jak-STAT	bimp_SOCS	LOC100743153	scf_0647	1392849	-	No	No
Bombus impatiens	Immune genes	STAT	Jak-STAT	bimp_STAT	LOC100743540	scf_0135	2621473	+	No	No
Bombus impatiens	Immune genes	TEP7	Jak-STAT	bimp_TEP7	LOC100748399	scf_0128	23492	-	No	No
Bombus impatiens	Immune genes	TEPA	Jak-STAT	bimp_TEPA	LOC100749696	scf_1275	1086201	+	No	No	No EST support
Bombus impatiens	Immune genes	TEPIII	Jak-STAT	bimp_TEPIII	LOC100746204	scf_0064	2219000	-	No	No
Bombus impatiens	Metabolism		Elongases	Bimp_CG5326	100746186	scf_0487	35196	+	No	No	none
Bombus impatiens	Metabolism		Elongases	Bimp_CG2781	100742554	scf_0487	131652	+	No	No	5' UTR unidentified
Bombus impatiens	Metabolism	bond	Elongases	Bimp_bond	100747691	scf_0487	52574	+	No	No	none
Bombus impatiens	Metabolism		Elongases	Bimp_CG31523	100743508	scf_0487	148638	+	Yes	No	3' UTR exons removed
Bombus impatiens	Metabolism		Elongases	Bimp_CG31522	100744329	scf_0487	215929	+	Yes	No	5' and 3' UTR unidentified
Bombus impatiens	Metabolism		Elongases	Bimp_CG33110	100748887	scf_0487	90786	+	No	No	none
Bombus impatiens	Metabolism		Elongases	Bimp_CG5278	100749961	scf_0487	59337	–	Yes	No	3' UTR exon removed
Bombus impatiens	Metabolism	elo68alpha/elo68beta	Elongases	Bimp_elo68	100742966	scf_0023	382413	–	No	No	UTR extent questionable
Bombus impatiens	Metabolism		Elongases	Bimp:03516104	100749526	scf_0318	1113577	+	No	No	5' UTR unidentified, no Dmel ortholog found
Bombus impatiens	Metabolism	eloF	Elongases	Bimp_eloF	100742309	scf_0487	45734	+	Yes	No	exons added/extended, UTRs unidentified
Bombus impatiens	Metabolism	baldspot	Elongases	Bimp_baldspot_g	100749122	scf_0311	47158	–	No	No	5' UTR unidentified
Bombus impatiens	Metabolism	baldspot	Elongases	Bimp_baldspot_a	100746103	scf_0417	245941	–	Yes	No	5' UTR exon removed, 3' UTR unidentified
Bombus impatiens	Metabolism	baldspot	Elongases	Bimp_baldspot_h	100741857	scf_0296	726082	–	Yes	No	5' UTR exon shortened, 3' UTR unidentified
Bombus impatiens	Metabolism	baldspot	Elongases	Bimp_baldspot_e	100748215	scf_0303	10350	+	No	No	RefSeq transcript variant not supported
Bombus impatiens	Metabolism	baldspot	Elongases	Bimp_baldspot_d	100743038	scf_0896	22461	–	No	No	none
Bombus impatiens	Metabolism	baldspot	Elongases	Bimp_baldspot_c	100749115	scf_0132	301211	+	Yes	No	two 5' UTR exons removed, 3' UTR unidentified
Bombus impatiens	Metabolism	baldspot	Elongases	Bimp_baldspot_f	100748381	scf_0896	16883	–	Yes	No	5' and 3' UTR unidentified, overlapping with artifactual RefSeq model 100748265 on opposite strand
Bombus impatiens	Metabolism	baldspot	Elongases	Bimp_baldspot_b	100745475	scf_0012	6160	–	Yes	No	5' and 3' UTR unidentified
Bombus impatiens	Metabolism	Stearoyl-CoA desaturase 1	FA-desaturases	Bimp_desat1	CG5887	scaf_0724	20213	+	Yes	No	Extended the 3' UTR of the last exon based on mRNA evidence. Peptide sequence aligns well with other desat1 genes.
Bombus impatiens	Metabolism	Stearoyl-CoA desaturase 1	FA-desaturases	Bimp_CG8630	CG5887	scaf_0724	70322	+	No	No	No clear evidence of 5' or 3' UTR. Peptide sequence aligns well with other CG8630-like desaturase genes.
Bombus impatiens	Metabolism	Stearoyl-CoA desaturase 1	FA-desaturases	Bimp_CG9747	CG5887	scaf_0011	438907	-	No	No	No EST evidence or evidence for 5' and 3' UTRs. Peptide sequence aligns well with other CG9747-like desaturase genes. Non-canonical splice site at the 3' end of exon 4.
Bombus impatiens	Metabolism	Stearoyl-CoA desaturase 1	FA-desaturases	Bimp_CG15531	CG5887	scaf_0724	29306	-	Yes	No	Manually increased the 5' region of the 2nd exon to the position of a canonical splice site. Found mRNA evidence for an additional 5' UTR exon. Peptide sequence aligns well with other CG15531-like desaturase genes.
Bombus impatiens	Metabolism	Stearoyl-CoA desaturase 1	FA-desaturases	Bimp_CG9743	CG5887	scaf_0724	37020	-	Yes	No	Manually increased the 5' region of the 3rd exon to the position of a canonical splice site supported by mRNA evidence. Also, found mRNA evidence for two additional 5' UTR exons. Peptide sequence aligns well with other CG9743-like desaturase genes.
Bombus impatiens	Metabolism	Stearoyl-CoA desaturase 1	FA-desaturases	Bimp_desat_frag1	CG5887	scaf_0142	NA	-	Yes	YES	ANNOTATION TYPE: Pseudogene
Bombus impatiens	Metabolism	infertal crescent (ifc)	FA-desaturases	Bimp_ifc	CG9078	scaf_0332	177569	-	Yes	No	Manually increased the 5' UTR of the first exon based on mRNA evidence. Peptide sequence aligns well with other ifc genes.
Bombus impatiens	Metabolism	Cytochrome b5-related (Cyt-b5-r)	FA-desaturases	Bimp_Cyt_b5_r	CG13279/CG17928	scaf_0551	67030	-	Yes	No	ANNOTATION TYPE: Change to an existing RefSeq gene model. Manually increased the 5' region of the 2nd exon to the position of a canonical splice site supported by mRNA evidence. Split gene between 6 and 7 exon. Also, found mRNA evidence for one additional 5' UTR exon. Peptide sequence aligns well with other Cyt_b5_r genes.
Bombus impatiens	Metabolism	phospholipid hydroperoxide glutathione peroxidase		bimp_GPx4	XM_003492130.1	scf_0647	738485	-	Yes	No	There is a long intron in the 5'UTR of the RefSeq XM_003492130.1 NCBI mRNA ID:324386661 does not support it. The first exon from the RefSeq gene model is not included in the annotation.
Bombus impatiens	Metabolism	SECIS-binding protein 2		bimp_Sbp2	XR_135590.1	scf_0151	2717634	+	Yes	No	5'UTR extended according to NCBI mRNA ID:324375332
Bombus impatiens	Metabolism	SecS	O-phosphoseryl-tRNA(Sec) selenium transferase	bimp_SecS	,XM_003484804.1	scf_0020	315103	-	No	No
Bombus impatiens	Metabolism	Secp43		bimp_Secp43	XM_003491488.1	scf_0565	525092	-	No	No
Bombus impatiens	Metabolism	TR	Thioredoxin reductase	bimp_TR	XM_003485333.1	scf_0051	221188	-	Yes	No	First exon modified according to NCBI mRNA ID:324386299, supported also by protein homolog alignments. This modification produces a different peptide sequence than the RefSeq gene model, which is not supported by proteomic nor transcriptomic evidence.
Bombus impatiens	Metabolism	SPS	Selenophosphate synthetase 2	bimp_SPS	XM_003494318.1	scf_2136	17733	+	Yes	Yes	Stop codon readthrough in exon 1. The gene lacks the selenocysteine insetrion sequence (Secis) element at the 3'UTR, necessary for the recoding of the TGA codon to aminoacid Selenocysteine. This is also the case in Bombus terrestris.
Bombus impatiens	Sensory & Neurophysiology, Endocrinology	Nan, Nanchung	Transient Receptor Potential	Bimp_Nan	100745894, 100748693	scf_0248	1326088	+	No	No
Bombus impatiens	Sensory & Neurophysiology, Endocrinology	Iav, Inactive	Transient Receptor Potential	Bimp_Iav	100747394, 100747000	scf_0074	108896	-	No	No
Bombus impatiens	Sensory & Neurophysiology, Endocrinology	TRP	Transient Receptor Potential	Bimp_TRP	100740218	scf_0332	235121	-	No	No
Bombus impatiens	Sensory & Neurophysiology, Endocrinology	TRP like	Transient Receptor Potential	Bimp_TRP like	100741943	scf_0382	75512	-	No	No
Bombus impatiens	Sensory & Neurophysiology, Endocrinology	TRP gamma	Transient Receptor Potential	Bimp_TRP gamma	100743147	scf_0463	1953770	+	No	No
Bombus impatiens	Sensory & Neurophysiology, Endocrinology	Nomp C	Transient Receptor Potential	Bimp_Nomp C	100740373	scf_0129	223117	+	No	No
Bombus impatiens	Sensory & Neurophysiology, Endocrinology	TRPM	Transient Receptor Potential	Bimp_TRPM	100743938	scf_0217	1229688	+	No	No
Bombus impatiens	Sensory & Neurophysiology, Endocrinology	TRPML	Transient Receptor Potential	Bimp_TRPML	100746706	scf_0653	126665	+	No	No
Bombus impatiens	Sensory & Neurophysiology, Endocrinology	HsTRPA	Transient Receptor Potential	Bimp_HsTRPA	100744717	scf_0044	1752699	+	No	No
Bombus impatiens	Sensory & Neurophysiology, Endocrinology	TRPA5	Transient Receptor Potential	Bimp_TRPA5	100740421	scf_0526	781805	-	No	No
Bombus impatiens	Sensory & Neurophysiology, Endocrinology	Pyx, Pyrexia	Transient Receptor Potential	Bimp_Pyx	100745303	scf_0548	1355195	+	No	No
Bombus impatiens	Sensory & Neurophysiology, Endocrinology	Wtrw, Water witch	Transient Receptor Potential	Bimp_Wtrw	100744279, 100744717	scf_0129	1745417	+	No	No
Bombus impatiens	Sensory & Neurophysiology, Endocrinology	Pain, Painless	Transient Receptor Potential	Bimp_Pain	100749340	scf_0023	108958	-	No	No
Bombus impatiens	Sensory & Neurophysiology, Endocrinology	nicotinic acetylcholine receptor alpha1 subunit	cys-loop ligand-gated ion channels	bimp_nAChRa1	LOC100744556	scf_0080	422787	+	Yes	No	Region corresponding to intracellular loop between TM3 and TM4 missing due to a region of Ns
Bombus impatiens	Sensory & Neurophysiology, Endocrinology	nicotinic acetylcholine receptor alpha2 subunit	cys-loop ligand-gated ion channels	bimp_nAChRa2	LOC100745160	scf_0080	358062	-	No	No
Bombus impatiens	Sensory & Neurophysiology, Endocrinology	nicotinic acetylcholine receptor alpha3 subunit	cys-loop ligand-gated ion channels	bimp_nAChRa3	LOC100746196	scf_1293	286247	+	No	No
Bombus impatiens	Sensory & Neurophysiology, Endocrinology	nicotinic acetylcholine receptor alpha4 subunit	cys-loop ligand-gated ion channels	bimp_nAChRa4	LOC100747382 (exons 4 till Cterm)	scf_1294	123855	-	No	No	Gene prediction and annotation details refer to bimp_nAChR from exon4 till C-term end. Exon 1 is on scf_2078. Exons 2-4 are on scf_0256.
Bombus impatiens	Sensory & Neurophysiology, Endocrinology	nicotinic acetylcholine receptor alpha5 subunit	cys-loop ligand-gated ion channels	bimp_nAChRa5	100743673	scf_0452	648811	+	No	No
Bombus impatiens	Sensory & Neurophysiology, Endocrinology	nicotinic acetylcholine receptor alpha6 subunit	cys-loop ligand-gated ion channels	bimp_nAChRa6	LOC100643274	scf_0389	1727320	+	Yes	No	Missing first exon.
Bombus impatiens	Sensory & Neurophysiology, Endocrinology	nicotinic acetylcholine receptor alpha7 subunit	cys-loop ligand-gated ion channels	bimp_nAChRa7	LOC100748445	scf_0095	25451	+	No	No
Bombus impatiens	Sensory & Neurophysiology, Endocrinology	nicotinic acetylcholine receptor alpha8 subunit	cys-loop ligand-gated ion channels	bimp_nAChRa8	LOC100740730	scf_0080	539459	-	No	No
Bombus impatiens	Sensory & Neurophysiology, Endocrinology	nicotinic acetylcholine receptor beta1 subunit	cys-loop ligand-gated ion channels	bimp_nAChRb1	LOC100749278	scf_0095	202641	-	No	No
Bombus impatiens	Sensory & Neurophysiology, Endocrinology	nicotinic acetylcholine receptor alpha9 subunit	cys-loop ligand-gated ion channels	bimp_nAChRa9	LOC100744740	scf_0670	55883	-	No	No
Bombus impatiens	Sensory & Neurophysiology, Endocrinology	nicotinic acetylcholine receptor beta2 subunit	cys-loop ligand-gated ion channels	bimp_nAChRb2	LOC100749570	scf_0670	52020	-	No	No
Bombus impatiens	Sensory & Neurophysiology, Endocrinology	rdl, GABA-gated ion channel	cys-loop ligand-gated ion channels	bimp_rdl	LOC100749433	scf_0128	206718	-	Yes	No
Bombus impatiens	Sensory & Neurophysiology, Endocrinology	glucl, glutamate-gated chloride channel	cys-loop ligand-gated ion channels	bimp_GluCl	LOC100748900	scf_0914	272524	-	No	No
Bombus impatiens	Sensory & Neurophysiology, Endocrinology	grd, gaba-gated ion channel	cys-loop ligand-gated ion channels	bimp_grd	LOC100748322	scf_0074	439592	-	Yes	No
Bombus impatiens	Sensory & Neurophysiology, Endocrinology	lcch3, gaba-gated ion channel	cys-loop ligand-gated ion channels	bimp_lcch3	LOC100740476	scf_1079	340039	-	No	No
Bombus impatiens	Sensory & Neurophysiology, Endocrinology	CG8916 ortholog	cys-loop ligand-gated ion channels	bimp_8916	LOC100740720	scf_1079	346131	+	Yes	No	First exon is missing
Bombus impatiens	Sensory & Neurophysiology, Endocrinology	histamine-gated chloride channel	cys-loop ligand-gated ion channels	bimp_HisCl1	LOC100746803	scf_0044	1911047	+	Yes	No	Gene prediction fused this gene with a laminin subunit beta-1-like
Bombus impatiens	Sensory & Neurophysiology, Endocrinology	histamine-gated chloride channel	cys-loop ligand-gated ion channels	bimp_HisCl2	LOC100742764	scf_1445	449402	-	No	No
Bombus impatiens	Sensory & Neurophysiology, Endocrinology	pH sensitive chloride channel	cys-loop ligand-gated ion channels	bimp_pHCl	LOC100744883	scf_0135	2742738	+	No	No
Bombus impatiens	Sensory & Neurophysiology, Endocrinology	CG12344 ortholog	cys-loop ligand-gated ion channels	bimp_12344	LOC100743089	scf_0023	408209	+	No	No
Bombus impatiens	Sensory & Neurophysiology, Endocrinology	ortholog of Drosophila melanogaster CG6927	cys-loop ligand-gated ion channels	bimp_6927	LOC100743629	scf_0419	81457	+	Yes	No
Bombus impatiens	Sensory & Neurophysiology, Endocrinology	CYP307B1/Spookiest (Spot)	Cytochrome P450s	Bimp_Spot	NCBI_Gene:100746080	scf_0027	967000	+	No	No
Bombus impatiens	Sensory & Neurophysiology, Endocrinology	CYP306A1/Phantom (Phm)	Cytochrome P450s	Bimp_Phm	BIMP23510	scf_2222	1161758	-	No	No
Bombus impatiens	Sensory & Neurophysiology, Endocrinology	CYP314A1/Shade (Shd)	Cytochrome P450s	Bimp_Shd	XP_003491327.1	scf_0548	1122480	+	Yes	No
Bombus impatiens	Sensory & Neurophysiology, Endocrinology	CYP315A1/Shadow (Sad)	Cytochrome P450s	Bimp_Sad	NCBI_Gene:100743334	scf_0049	656271	+	No	No
Bombus impatiens	Sensory & Neurophysiology, Endocrinology	CYP302A1/Disembodied (Dib)	Cytochrome P450s	Bimp_Dib	100746153	scf_0649	30182	+	No	No
Bombus impatiens	Sex determination	intersex	Transcription regulator	Bimp_ix	NP_610677.1	scf_0060	1598357	-	Yes	No	no EST evidence
Bombus impatiens	Sex determination	scute	Transcription factor	Bimp_sc	NP_476803.1	scf_0396	422459	+	No	No	70kb ds second match putative paralogue
Bombus impatiens	Sex determination	sex lethal	SR Protein	Bimp_sxl	P19339.1	scf_0320	542103	+	No	No	no EST evidence
Bombus impatiens	Sex determination	transformer	SR-type Protein	Bimp_tra	ABY74329.1	scf_1283	402469	-	No	No	experimental evidence, alternatively spliced, LOC100742483
Bombus impatiens	Sex determination	transformer2	SR Protein	Bimp_tra2	NP_476764.1	scf_0060	164041	-	No	No	no EST evidence
Bombus impatiens	Sex determination	virilizer	Spliceosome	Bimp_vir	NP_524900.1	scf_0317	1612360	-	No	No	no EST evidence
Bombus impatiens	Sex determination	Signal-transducer and activator of transcription protein at 92E		Bimp_Stat92E	Q24151.1	scf_0135	2621473	+	No	No	no EST evidence
Bombus impatiens	Sex determination	Mes-4	Transcription factor binding	Bimp_Mes-4	NP_733239.1	scf_0775	79781	-	No	No	no EST evidence
Bombus impatiens	Sex determination	ovarian tumor	Nucleic acid binding	Bimp_otu	P10383.2	scf_0203	972065	+	No	No	no EST evidence
Bombus impatiens	Sex determination	ovo	DNA-binding, RNA polymerase II transcription factor activity	Bimp_ovo	P51521.2	scf_0487	410565	-	No	No	no EST evidence
Bombus impatiens	Sex determination	extra macrochaetae		Bimp_emc	NP_523876.2	scf_0899	719716	+	No	No	no EST evidence
Bombus impatiens	Sex determination	female lethal d	splicing regulator	Bimp_fl(2)d	Q9Y091.2	scf_0060	2073133	+	No	No	no EST evidence
Bombus impatiens	Sex determination	fruitless		Bimp_fru	Q8IN81.1	scf_0102	4870089	-	Yes	No	no EST evidence
Bombus impatiens	Sex determination	hermaphrodite	transcription factor	Bimp_her	NP_476572.1	scf_0466	301170	-	No	No	no EST evidence
Bombus impatiens	Sex determination	hopscotch	protein kinase	Bimp_hop	NP_511119.2	scf_1079	272569	-	No	No	no EST evidence
Bombus impatiens	Sex determination	daughterless	RNA polymerase II regulatory region sequence-specific DNA binding	Bimp_da	NP_477189.1	scf_4016	874140	+	No	Yes
Bombus impatiens	Sex determination	deadpan	sequence-specific DNA binding transcription factor	Bimp_dpn	NP_476923.1	scf_0257	478752	-	Yes	No	no EST evidence
Bombus impatiens	Sex determination	dissatisfaction	nuclear receptor subfamily 2 group	Bimp_dsf	NP_477140.1	scf_0673	292492	-	No	No	no EST evidence
Bombus impatiens	Sex determination	doublesex	DNA binding	Bimp_dsx	NP_731197.1	scf_0318	995646	+	No	Yes

## Sheet: C.BeeSpecific
C. Bee-specific: Bee specific orthologs identified through OrthoDB
OrthoDB_Group	Gene	Protein	Species	Domains(Interpro)	OrthoDB_EvolRate
EOG608KRD	100743291	XP_003485412.1	Bombus impatiens	None	2.29
EOG608KRD	100643897	XP_003398013.1	Bombus terrestris	None	2.29
EOG608KRD	g5627	au1.g5627.t1	Apis florea	None	2.29
EOG608KRD	GB48020	GB48020-PA	Apis mellifera	None	2.29
EOG61C5BM	100746729	XP_003488636.1	Bombus impatiens	None	1.28
EOG61C5BM	100644010	XP_003395017.1	Bombus terrestris	None	1.28
EOG61C5BM	g2545	au1.g2545.t1	Apis florea	None	1.28
EOG61C5BM	GB44102	GB44102-PA	Apis mellifera	None	1.28
EOG6280GJ	100746618	XP_003490365.1	Bombus impatiens	None	1.67
EOG6280GJ	100652279	XP_003396141.1	Bombus terrestris	None	1.67
EOG6280GJ	g9225	au1.g9225.t1	Apis florea	None	1.67
EOG6280GJ	GB45998	GB45998-PA	Apis mellifera	None	1.67
EOG63N5V9	100742265	XP_003489587.1	Bombus impatiens	(1) ATP:guanido phosphotransferase catalytic domain (IPR022414) (2) ATP:guanido phosphotransferase N-terminal (IPR022413)	1.07
EOG63N5V9	100649361	XP_003402706.1	Bombus terrestris	(1) ATP:guanido phosphotransferase catalytic domain (IPR022414) (2) ATP:guanido phosphotransferase N-terminal (IPR022413)	1.07
EOG63N5V9	g5777	au1.g5777.t1	Apis florea	(1) ATP:guanido phosphotransferase catalytic domain (IPR022414) (2) ATP:guanido phosphotransferase N-terminal (IPR022413)	1.07
EOG63N5V9	GB40754	GB40754-PA	Apis mellifera	(1) ATP:guanido phosphotransferase catalytic domain (IPR022414) (2) ATP:guanido phosphotransferase N-terminal (IPR022413)	1.07
EOG63TXD1	100740782	XP_003491557.1	Bombus impatiens	None	1.07
EOG63TXD1	100651707	XP_003402952.1	Bombus terrestris	None	1.07
EOG63TXD1	g3630	au1.g3630.t1	Apis florea	None	1.07
EOG63TXD1	GB54489	GB54489-PA	Apis mellifera	None	1.07
EOG65DV5R	100742962	XP_003494213.1	Bombus impatiens	None	1.6
EOG65DV5R	100645826	XP_003395032.1	Bombus terrestris	None	1.6
EOG65DV5R	g9925	au1.g9925.t1	Apis florea	None	1.6
EOG65DV5R	GB46568	GB46568-PA	Apis mellifera	None	1.6
EOG6866WB	100747936	XP_003491451.1	Bombus impatiens	None	1.39
EOG6866WB	100646176	XP_003395361.1	Bombus terrestris	None	1.39
EOG6866WB	g1612	au1.g1612.t1	Apis florea	None	1.39
EOG6866WB	GB48681	GB48681-PA	Apis mellifera	None	1.39
EOG68KPVG	100745662	XP_003490443.1	Bombus impatiens	None	1.4
EOG68KPVG	100645339	XP_003399397.1	Bombus terrestris	None	1.4
EOG68KPVG	g7045	au1.g7045.t1	Apis florea	None	1.4
EOG68KPVG	GB43187	GB43187-PA	Apis mellifera	None	1.4
EOG68W9HD	100745589	XP_003493735.1	Bombus impatiens	None	1.21
EOG68W9HD	100650171	XP_003399993.1	Bombus terrestris	None	1.21
EOG68W9HD	g6254	au1.g6254.t1	Apis florea	None	1.21
EOG68W9HD	GB54327	GB54327-PA	Apis mellifera	None	1.21
EOG6905SJ	100744019	XP_003488943.1	Bombus impatiens	None	1.21
EOG6905SJ	100651768	XP_003398650.1	Bombus terrestris	None	1.21
EOG6905SJ	g7988	au1.g7988.t1	Apis florea	None	1.21
EOG6905SJ	GB49848	GB49848-PA	Apis mellifera	None	1.21
EOG69CNQS	100740652	XP_003488246.1	Bombus impatiens	None	1.13
EOG69CNQS	100644733	XP_003399312.1	Bombus terrestris	None	1.13
EOG69CNQS	g6867	au1.g6867.t1	Apis florea	None	1.13
EOG69CNQS	GB45186	GB45186-PA	Apis mellifera	None	1.13
EOG69KD6H	100746740	XP_003490952.1	Bombus impatiens	None	1.74
EOG69KD6H	100651685	XP_003397027.1	Bombus terrestris	None	1.74
EOG69KD6H	g347	au1.g347.t1	Apis florea	None	1.74
EOG69KD6H	GB49225	GB49225-PA	Apis mellifera	None	1.74
EOG6B5MNH	100741232	XP_003491813.1	Bombus impatiens	None	1.33
EOG6B5MNH	100648536	XP_003401680.1	Bombus terrestris	None	1.33
EOG6B5MNH	g9254	au1.g9254.t1	Apis florea	None	1.33
EOG6B5MNH	GB52832	GB52832-PA	Apis mellifera	None	1.33
EOG6D51F5	100740577	XP_003486735.1	Bombus impatiens	None	0.98
EOG6D51F5	100648583	XP_003402470.1	Bombus terrestris	None	0.98
EOG6D51F5	g2557	au1.g2557.t1	Apis florea	None	0.98
EOG6D51F5	GB44095	GB44095-PA	Apis mellifera	None	0.98
EOG6DFN4P	100743642	XP_003493313.1	Bombus impatiens	None	1.52
EOG6DFN4P	100647500	XP_003396266.1	Bombus terrestris	None	1.52
EOG6DFN4P	g8664	au1.g8664.t1	Apis florea	None	1.52
EOG6DFN4P	GB45838	GB45838-PA	Apis mellifera	None	1.52
EOG6DR7V9	100746609	XP_003488467.1	Bombus impatiens	None	1.17
EOG6DR7V9	100644849	XP_003396561.1	Bombus terrestris	None	1.17
EOG6DR7V9	g8174	au1.g8174.t1	Apis florea	None	1.17
EOG6DR7V9	GB48183	GB48183-PA	Apis mellifera	None	1.17
EOG6J0ZQG	100745174	XP_003490439.1	Bombus impatiens	None	1.77
EOG6J0ZQG	100650249	XP_003399432.1	Bombus terrestris	None	1.77
EOG6J0ZQG	g6899	au1.g6899.t1	Apis florea	None	1.77
EOG6J0ZQG	GB44945	GB44945-PA	Apis mellifera	None	1.77
EOG6J6Q89	100748201	XP_003485957.1	Bombus impatiens	None	0.95
EOG6J6Q89	100643879	XP_003394055.1	Bombus terrestris	None	0.95
EOG6J6Q89	g6396	au1.g6396.t1	Apis florea	None	0.95
EOG6J6Q89	GB46591	GB46591-PA	Apis mellifera	None	0.95
EOG6K6DNG	100740058	XP_003491551.1	Bombus impatiens	None	1.13
EOG6K6DNG	100647166	XP_003402918.1	Bombus terrestris	None	1.13
EOG6K6DNG	g3631	au1.g3631.t1	Apis florea	None	1.13
EOG6K6DNG	GB54456	GB54456-PA	Apis mellifera	None	1.13
EOG6KKWJF	100749711	XP_003487145.1	Bombus impatiens	(1) General substrate transporter (IPR005828) (2) Major facilitator superfamily domain (IPR020846)	1.22
EOG6KKWJF	100647696	XP_003396753.1	Bombus terrestris	(1) General substrate transporter (IPR005828) (2) Major facilitator superfamily domain (IPR020846)	1.22
EOG6KKWJF	g2674	au1.g2674.t1	Apis florea	(1) General substrate transporter (IPR005828) (2) Major facilitator superfamily domain (IPR020846)	1.22
EOG6KKWJF	GB41034	GB41034-PA	Apis mellifera	(1) General substrate transporter (IPR005828) (2) Major facilitator superfamily domain (IPR020846)	1.22
EOG6NGF5H	100747047	XP_003488299.1	Bombus impatiens	None	1.3
EOG6NGF5H	100645799	XP_003397706.1	Bombus terrestris	None	1.3
EOG6NGF5H	g2736	au1.g2736.t1	Apis florea	None	1.3
EOG6NGF5H	GB52571	GB52571-PA	Apis mellifera	None	1.3
EOG6NK99S	100747530	XP_003490871.1	Bombus impatiens	None	1.69
EOG6NK99S	100647722	XP_003394409.1	Bombus terrestris	None	1.69
EOG6NK99S	g5949	au1.g5949.t1	Apis florea	None	1.69
EOG6NK99S	GB47033	GB47033-PA	Apis mellifera	None	1.69
EOG6RN8RK	100748615	XP_003492120.1	Bombus impatiens	None	2.3
EOG6RN8RK	100650428	XP_003393163.1	Bombus terrestris	None	2.3
EOG6RN8RK	g7214	au1.g7214.t1	Apis florea	None	2.3
EOG6RN8RK	GB45513	GB45513-PA	Apis mellifera	None	2.3
EOG6S7H61	100750125	XP_003490561.1	Bombus impatiens	None	1.13
EOG6S7H61	100647317	XP_003401185.1	Bombus terrestris	None	1.13
EOG6S7H61	g1158	au1.g1158.t1	Apis florea	None	1.13
EOG6S7H61	GB50081	GB50081-PA	Apis mellifera	None	1.13
EOG6S7H61	GB50082	GB50082-PA	Apis mellifera	None	1.13
EOG6STQN6	100749201	XP_003488403.1	Bombus impatiens	None	1.15
EOG6STQN6	100648253	XP_003398130.1	Bombus terrestris	None	1.15
EOG6STQN6	g6686	au1.g6686.t1	Apis florea	None	1.15
EOG6STQN6	GB48445	GB48445-PA	Apis mellifera	None	1.15
EOG6T4BB9	100745258	XP_003489776.1	Bombus impatiens	Lipid transport protein N-terminal (IPR001747)	2.02
EOG6T4BB9	100649369	XP_003393941.1	Bombus terrestris	Lipid transport protein N-terminal (IPR001747)	2.02
EOG6T4BB9	g6339	au1.g6339.t1	Apis florea	Lipid transport protein N-terminal (IPR001747)	2.02
EOG6T4BB9	GB52466	GB52466-PA	Apis mellifera	Lipid transport protein N-terminal (IPR001747)	2.02
EOG6T76JC	100743829	XP_003489931.1	Bombus impatiens	Condensin complex subunit 2/barren (IPR022816)	1.51
EOG6T76JC	100642433	XP_003392940.1	Bombus terrestris	Condensin complex subunit 2/barren (IPR022816)	1.51
EOG6T76JC	g625	au1.g625.t1	Apis florea	Condensin complex subunit 2/barren (IPR022816)	1.51
EOG6T76JC	GB54980	GB54980-PA	Apis mellifera	Condensin complex subunit 2/barren (IPR022816)	1.51
EOG6TB2T5	100749107	XP_003484792.1	Bombus impatiens	None	1.09
EOG6TB2T5	100642469	XP_003401229.1	Bombus terrestris	None	1.09
EOG6TB2T5	g1093	au1.g1093.t1	Apis florea	None	1.09
EOG6TB2T5	GB50597	GB50597-PA	Apis mellifera	None	1.09
EOG6TDZ3J	100742460	XP_003486333.1	Bombus impatiens	None	1.76
EOG6TDZ3J	100650402	XP_003395886.1	Bombus terrestris	None	1.76
EOG6TDZ3J	g9178	au1.g9178.t1	Apis florea	None	1.76
EOG6TDZ3J	GB48610	GB48610-PA	Apis mellifera	None	1.76
EOG6THT9J	100745034	XP_003494228.1	Bombus impatiens	None	1.64
EOG6THT9J	100642208	XP_003396541.1	Bombus terrestris	None	1.64
EOG6THT9J	g5546	au1.g5546.t1	Apis florea	None	1.64
EOG6THT9J	GB47696	GB47696-PA	Apis mellifera	None	1.64
EOG6VDNFP	100745015	XP_003489526.1	Bombus impatiens	None	1.32
EOG6VDNFP	100646639	XP_003402145.1	Bombus terrestris	None	1.32
EOG6VDNFP	g2980	au1.g2980.t1	Apis florea	None	1.32
EOG6VDNFP	GB47569	GB47569-PA	Apis mellifera	None	1.32
EOG6VQ843	100742335	XP_003487339.1	Bombus impatiens	Zinc finger MYND-type (IPR002893)	1.58
EOG6VQ843	100648855	XP_003394650.1	Bombus terrestris	Zinc finger MYND-type (IPR002893)	1.58
EOG6VQ843	g5882	au1.g5882.t1	Apis florea	Zinc finger MYND-type (IPR002893)	1.58
EOG6VQ843	GB53636	GB53636-PA	Apis mellifera	Zinc finger MYND-type (IPR002893)	1.58
EOG6VT4CR	100745208	XP_003487614.1	Bombus impatiens	Olfactory receptor (IPR004117)	1.2
EOG6VT4CR	100647523	XP_003402379.1	Bombus terrestris	Olfactory receptor (IPR004117)	1.2
EOG6VT4CR	g3515	au1.g3515.t1	Apis florea	Olfactory receptor (IPR004117)	1.2
EOG6VT4CR	GB44714	GB44714-PA	Apis mellifera	Olfactory receptor (IPR004117)	1.2
EOG6WH72H	100748711	XP_003494507.1	Bombus impatiens	Zinc finger C2H2-like (IPR015880)	1.47
EOG6WH72H	100650127	XP_003400150.1	Bombus terrestris	Zinc finger C2H2-like (IPR015880)	1.47
EOG6WH72H	g9808	au1.g9808.t1	Apis florea	Zinc finger C2H2-like (IPR015880)	1.47
EOG6WH72H	GB49926	GB49926-PA	Apis mellifera	Zinc finger C2H2-like (IPR015880)	1.47
EOG6WPZJK	100740023	XP_003490562.1	Bombus impatiens	None	1.29
EOG6WPZJK	100647200	XP_003401184.1	Bombus terrestris	None	1.29
EOG6WPZJK	g1162	au1.g1162.t1	Apis florea	None	1.29
EOG6WPZJK	GB50079	GB50079-PA	Apis mellifera	None	1.29
EOG6WSTRC	100747934	XP_003491122.1	Bombus impatiens	None	1.84
EOG6WSTRC	100644232	XP_003402280.1	Bombus terrestris	None	1.84
EOG6WSTRC	g7288	au1.g7288.t1	Apis florea	None	1.84
EOG6WSTRC	GB52205	GB52205-PA	Apis mellifera	None	1.84
EOG6WWQ2D	100747101	XP_003490955.1	Bombus impatiens	None	1.87
EOG6WWQ2D	100643244	XP_003397041.1	Bombus terrestris	None	1.87
EOG6WWQ2D	g6514	au1.g6514.t1	Apis florea	None	1.87
EOG6WWQ2D	GB40546	GB40546-PA	Apis mellifera	None	1.87
EOG6Z08PK	100742276	XP_003491980.1	Bombus impatiens	None	1.15
EOG6Z08PK	100646166	XP_003402990.1	Bombus terrestris	None	1.15
EOG6Z08PK	g1680	au1.g1680.t1	Apis florea	None	1.15
EOG6Z08PK	GB42070	GB42070-PA	Apis mellifera	None	1.15

## Sheet: D.BombusSpecific
D. Bombus-specific: Bumble specific orthologs identified through OrthoDB
OrthoDB_Group	Gene	Protein	Species	Domains(Interpro)	OrthoDB_EvolRate
EOG60CG1V	100742452	XP_003494133.1	Bombus impatiens	None	1.38
EOG60CG1V	100650100	XP_003402173.1	Bombus terrestris	None	1.38
EOG60GB8Z	100742280	XP_003494050.1	Bombus impatiens	None	0.99
EOG60GB8Z	100647367	XP_003393218.1	Bombus terrestris	None	0.99
EOG60K6HC	100749554	XP_003487316.1	Bombus impatiens	Olfactory receptor (IPR004117)	1
EOG60K6HC	100651607	XP_003397835.1	Bombus terrestris	Olfactory receptor (IPR004117)	1
EOG60P2RT	100743408	XP_003484666.1	Bombus impatiens	None	1.08
EOG60P2RT	100650038	XP_003396451.1	Bombus terrestris	None	1.08
EOG612JQH	100741156	XP_003492807.1	Bombus impatiens	None	0.99
EOG612JQH	100651982	XP_003393565.1	Bombus terrestris	None	0.99
EOG62283T	100749548	XP_003485798.1	Bombus impatiens	None	0.98
EOG62283T	100650443	XP_003397423.1	Bombus terrestris	None	0.98
EOG6254BF	100749691	XP_003492381.1	Bombus impatiens	None	1.19
EOG6254BF	100643115	XP_003395010.1	Bombus terrestris	None	1.19
EOG6254BJ	100741786	XP_003488846.1	Bombus impatiens	None	1.08
EOG6254BJ	100646591	XP_003397712.1	Bombus terrestris	None	1.08
EOG6254BN	100745500	XP_003490190.1	Bombus impatiens	None	0.96
EOG6254BN	100651850	XP_003400004.1	Bombus terrestris	None	0.96
EOG62BVTG	100747762	XP_003488305.1	Bombus impatiens	None	1.24
EOG62BVTG	100646152	XP_003398438.1	Bombus terrestris	None	1.24
EOG62Z382	100747950	XP_003484537.1	Bombus impatiens	None	1.16
EOG62Z382	100650671	XP_003403255.1	Bombus terrestris	None	1.16
EOG634TQQ	100741130	XP_003487331.1	Bombus impatiens	ERAP1-like C-terminal domain (IPR024571)	1.32
EOG634TQQ	100644914	XP_003403426.1	Bombus terrestris	ERAP1-like C-terminal domain (IPR024571)	1.32
EOG63FFFK	100749302	XP_003492377.1	Bombus impatiens	None	1.07
EOG63FFFK	100643278	XP_003395011.1	Bombus terrestris	None	1.07
EOG63N5Z1	100741023	XP_003490319.1	Bombus impatiens	None	1.07
EOG63N5Z1	100648091	XP_003396190.1	Bombus terrestris	None	1.07
EOG63R25G	100745381	XP_003490689.1	Bombus impatiens	None	0.96
EOG63R25G	100649870	XP_003393786.1	Bombus terrestris	None	0.96
EOG647DC9	100744297	XP_003489602.1	Bombus impatiens	None	1.01
EOG647DC9	100645976	XP_003393366.1	Bombus terrestris	None	1.01
EOG64B8KS	100742692	XP_003484577.1	Bombus impatiens	Olfactory receptor (IPR004117)	1.08
EOG64B8KS	100644918	XP_003393906.1	Bombus terrestris	Olfactory receptor (IPR004117)	1.08
EOG64B8M5	100745339	XP_003489611.1	Bombus impatiens	None	0.96
EOG64B8M5	100644836	XP_003393356.1	Bombus terrestris	None	0.96
EOG64TMSQ	100742558	XP_003491409.1	Bombus impatiens	None	1.03
EOG64TMSQ	100647142	XP_003395369.1	Bombus terrestris	None	1.03
EOG65B00Q	100750190	XP_003487401.1	Bombus impatiens	None	1.32
EOG65B00Q	100648839	XP_003401603.1	Bombus terrestris	None	1.32
EOG65DV77	100742491	XP_003484821.1	Bombus impatiens	None	1.07
EOG65DV77	100644581	XP_003401571.1	Bombus terrestris	None	1.07
EOG65QFXW	100741653	XP_003485734.1	Bombus impatiens	Olfactory receptor (IPR004117)	1.01
EOG65QFXW	100648232	XP_003403003.1	Bombus terrestris	Olfactory receptor (IPR004117)	1.01
EOG65QFZG	100742234	XP_003493794.1	Bombus impatiens	None	1.11
EOG65QFZG	100642589	XP_003402346.1	Bombus terrestris	None	1.11
EOG65TB6N	100741420	XP_003488338.1	Bombus impatiens	None	1.14
EOG65TB6N	100649301	XP_003398376.1	Bombus terrestris	None	1.14
EOG6612NM	100746659	XP_003490118.1	Bombus impatiens	None	1.21
EOG6612NM	100644002	XP_003393738.1	Bombus terrestris	None	1.21
EOG666T4R	100740280	XP_003486232.1	Bombus impatiens	None	1
EOG666T4R	100645086	XP_003397619.1	Bombus terrestris	None	1
EOG666T50	100745848	XP_003486775.1	Bombus impatiens	None	1.03
EOG666T50	100649349	XP_003400062.1	Bombus terrestris	None	1.03
EOG666T54	100742861	XP_003487088.1	Bombus impatiens	None	0.96
EOG666T54	100644761	XP_003396727.1	Bombus terrestris	None	0.96
EOG666T57	100744647	XP_003487771.1	Bombus impatiens	None	1.04
EOG666T57	100642489	XP_003396624.1	Bombus terrestris	None	1.04
EOG66T1KH	100741488	XP_003485064.1	Bombus impatiens	None	0.97
EOG66T1KH	100642222	XP_003398809.1	Bombus terrestris	None	0.97
EOG66WWTF	100743277	XP_003492902.1	Bombus impatiens	None	0.96
EOG66WWTF	100648725	XP_003401765.1	Bombus terrestris	None	0.96
EOG670S21	100744843	XP_003487190.1	Bombus impatiens	None	1
EOG670S21	100646353	XP_003398924.1	Bombus terrestris	None	1
EOG670S2D	100741499	XP_003487826.1	Bombus impatiens	None	0.96
EOG670S2D	100649223	XP_003399111.1	Bombus terrestris	None	0.96
EOG67PVQZ	100740527	XP_003487240.1	Bombus impatiens	None	0.98
EOG67PVQZ	100642614	XP_003399218.1	Bombus terrestris	None	0.98
EOG680GG1	100740380	XP_003488156.1	Bombus impatiens	None	0.96
EOG680GG1	100647852	XP_003397242.1	Bombus terrestris	None	0.96
EOG68CZDJ	100742969	XP_003485580.1	Bombus impatiens	None	1.02
EOG68CZDJ	100651399	XP_003394828.1	Bombus terrestris	None	1.02
EOG68KPW3	100747872	XP_003485452.1	Bombus impatiens	None	1
EOG68KPW3	100643322	XP_003395750.1	Bombus terrestris	None	1
EOG68KPW9	100745556	XP_003494076.1	Bombus impatiens	None	0.98
EOG68KPW9	100642971	XP_003399939.1	Bombus terrestris	None	0.98
EOG68SFC6	100743801	XP_003492414.1	Bombus impatiens	None	1
EOG68SFC6	100651349	XP_003402020.1	Bombus terrestris	None	1
EOG68SFCB	100750121	XP_003489408.1	Bombus impatiens	None	1
EOG68SFCB	100643717	XP_003403043.1	Bombus terrestris	None	1
EOG68W9M6	100744051	XP_003487012.1	Bombus impatiens	None	0.98
EOG68W9M6	100644535	XP_003401005.1	Bombus terrestris	None	0.98
EOG69P8H9	100740686	XP_003494851.1	Bombus impatiens	None	1.06
EOG69P8H9	100645335	XP_003398516.1	Bombus terrestris	None	1.06
EOG69S4QZ	100741916	XP_003491652.1	Bombus impatiens	Peptidase M16 C-terminal domain (IPR007863)	0.98
EOG69S4QZ	100643933	XP_003396320.1	Bombus terrestris	Peptidase M16 C-terminal domain (IPR007863)	0.98
EOG69S4R3	100742405	XP_003494783.1	Bombus impatiens	None	1.01
EOG69S4R3	100650399	XP_003395556.1	Bombus terrestris	None	1.01
EOG69W10J	100747992	XP_003484951.1	Bombus impatiens	None	0.97
EOG69W10J	100649945	XP_003400560.1	Bombus terrestris	None	0.97
EOG69ZW7D	100746369	XP_003486280.1	Bombus impatiens	None	1.06
EOG69ZW7D	100649263	XP_003397734.1	Bombus terrestris	None	1.06
EOG6B5MQ5	100740368	XP_003485891.1	Bombus impatiens	None	0.96
EOG6B5MQ5	100649401	XP_003403011.1	Bombus terrestris	None	0.96
EOG6BVQC7	100742810	XP_003494705.1	Bombus impatiens	Olfactory receptor (IPR004117)	0.99
EOG6BVQC7	100644453	XP_003399232.1	Bombus terrestris	Olfactory receptor (IPR004117)	0.99
EOG6BVQCD	100745613	XP_003489120.1	Bombus impatiens	None	1.22
EOG6BVQCD	100645641	XP_003398266.1	Bombus terrestris	None	1.22
EOG6C5B30	100740400	XP_003484558.1	Bombus impatiens	Olfactory receptor (IPR004117)	0.98
EOG6C5B30	100644551	XP_003393903.1	Bombus terrestris	Olfactory receptor (IPR004117)	0.98
EOG6C86BB	100750053	XP_003492958.1	Bombus impatiens	None	1.03
EOG6C86BB	100642331	XP_003396542.1	Bombus terrestris	None	1.03
EOG6CJT20	100746717	XP_003484856.1	Bombus impatiens	None	0.97
EOG6CJT20	100652295	XP_003401308.1	Bombus terrestris	None	0.97
EOG6CNP8V	100748774	XP_003491046.1	Bombus impatiens	None	0.98
EOG6CNP8V	100645418	XP_003399557.1	Bombus terrestris	None	0.98
EOG6DFN6R	100744418	XP_003489603.1	Bombus impatiens	None	1.03
EOG6DFN6R	100645860	XP_003393365.1	Bombus terrestris	None	1.03
EOG6DV451	100742347	XP_003490663.1	Bombus impatiens	None	1.29
EOG6DV451	100650111	XP_003394027.1	Bombus terrestris	None	1.29
EOG6F7M3W	100741592	XP_003491482.1	Bombus impatiens	None	0.97
EOG6F7M3W	100642374	XP_003398575.1	Bombus terrestris	None	0.97
EOG6FBGBJ	100745020	XP_003490186.1	Bombus impatiens	None	1.04
EOG6FBGBJ	100651580	XP_003399927.1	Bombus terrestris	None	1.04
EOG6FFBKS	100740411	XP_003488071.1	Bombus impatiens	None	1.02
EOG6FFBKS	100643330	XP_003397289.1	Bombus terrestris	None	1.02
EOG6FFBKZ	100749209	XP_003490885.1	Bombus impatiens	None	0.96
EOG6FFBKZ	100642990	XP_003394294.1	Bombus terrestris	None	0.96
EOG6FQZ9F	100740928	XP_003484977.1	Bombus impatiens	None	1.13
EOG6FQZ9F	100649745	XP_003400639.1	Bombus terrestris	None	1.13
EOG6G1K10	100740376	XP_003486982.1	Bombus impatiens	(1)Tubulin/FtsZ 2-layer sandwich domain (IPR018316) (2) Tubulin/FtsZ, GTPase domain (IPR003008)	0.98
EOG6G1K10	100643627	XP_003401157.1	Bombus terrestris	(1)Tubulin/FtsZ 2-layer sandwich domain (IPR018316) (2) Tubulin/FtsZ, GTPase domain (IPR003008)	0.98
EOG6GHX73	100746342	XP_003490197.1	Bombus impatiens	None	0.96
EOG6GHX73	100652001	XP_003397356.1	Bombus terrestris	None	0.96
EOG6H18D9	100742456	XP_003484575.1	Bombus impatiens	Olfactory receptor (IPR004117)	0.98
EOG6H18D9	100646333	XP_003393996.1	Bombus terrestris	Olfactory receptor (IPR004117)	0.98
EOG6HMGV5	100747168	XP_003489544.1	Bombus impatiens	None	1.14
EOG6HMGV5	100644041	XP_003402124.1	Bombus terrestris	None	1.14
EOG6HQC3D	100741670	XP_003489582.1	Bombus impatiens	None	1.04
EOG6HQC3D	100645968	XP_003402762.1	Bombus terrestris	None	1.04
EOG6HX3JT	100745196	XP_003484599.1	Bombus impatiens	None	0.97
EOG6HX3JT	100642964	XP_003396877.1	Bombus terrestris	None	0.97
EOG6J6Q8G	100742083	XP_003484572.1	Bombus impatiens	Olfactory receptor (IPR004117)	1.11
EOG6J6Q8G	100645863	XP_003393992.1	Bombus terrestris	Olfactory receptor (IPR004117)	1.11
EOG6JDFRS	100744273	XP_003494882.1	Bombus impatiens	None	0.97
EOG6JDFRS	100648798	XP_003400386.1	Bombus terrestris	None	0.97
EOG6JSXQF	100740084	XP_003485556.1	Bombus impatiens	None	1.05
EOG6JSXQF	100646235	XP_003399247.1	Bombus terrestris	None	1.05
EOG6JWSZK	100748050	XP_003490293.1	Bombus impatiens	None	1.02
EOG6JWSZK	100645873	XP_003396091.1	Bombus terrestris	None	1.02
EOG6K3JFP	100741172	XP_003485232.1	Bombus impatiens	None	1.42
EOG6K3JFP	100645901	XP_003403432.1	Bombus terrestris	None	1.42
EOG6M37T4	100741009	XP_003487330.1	Bombus impatiens	Peptidase M1 membrane alanine aminopeptidase N-terminal (IPR014782)	1.29
EOG6M37T4	100645510	XP_003403291.1	Bombus terrestris	Peptidase M1 membrane alanine aminopeptidase N-terminal (IPR014782)	1.29
EOG6MCVHX	100749063	XP_003493193.1	Bombus impatiens	Olfactory receptor (IPR004117)	1.09
EOG6MCVHX	100645280	XP_003393909.1	Bombus terrestris	Olfactory receptor (IPR004117)	1.09
EOG6N5TG9	100741883	XP_003494617.1	Bombus impatiens	None	1.06
EOG6N5TG9	100650020	XP_003402793.1	Bombus terrestris	None	1.06
EOG6NGF57	100747615	XP_003493183.1	Bombus impatiens	Olfactory receptor (IPR004117)	0.97
EOG6NGF57	100645744	XP_003393913.1	Bombus terrestris	Olfactory receptor (IPR004117)	0.97
EOG6NGF5P	100743469	XP_003490096.1	Bombus impatiens	None	0.96
EOG6NGF5P	100642194	XP_003393725.1	Bombus terrestris	None	0.96
EOG6NP5NJ	100749103	XP_003494428.1	Bombus impatiens	None	0.98
EOG6NP5NJ	100649468	XP_003400231.1	Bombus terrestris	None	0.98
EOG6PG4JH	100744490	XP_003489770.1	Bombus impatiens	Olfactory receptor (IPR004117)	0.97
EOG6PG4JH	100646456	XP_003393918.1	Bombus terrestris	Olfactory receptor (IPR004117)	0.97
EOG6PK0SD	100748304	XP_003491948.1	Bombus impatiens	(1) Peptidase M13 C-terminal domain (IPR018497) (2) Peptidase M13 N-terminal domain (IPR008753)	1.03
EOG6PK0SD	100650573	XP_003399677.1	Bombus terrestris	(1) Peptidase M13 C-terminal domain (IPR018497) (2) Peptidase M13 N-terminal domain (IPR008753)	1.03
EOG6PK0T2	100742989	XP_003491575.1	Bombus impatiens	None	1.03
EOG6PK0T2	100645108	XP_003402981.1	Bombus terrestris	None	1.03
EOG6PVMHT	100740078	XP_003484802.1	Bombus impatiens	None	0.97
EOG6PVMHT	100648148	XP_003401598.1	Bombus terrestris	None	0.97
EOG6Q83G5	100747709	XP_003484699.1	Bombus impatiens	None	1.19
EOG6Q83G5	100650927	XP_003396531.1	Bombus terrestris	None	1.19
EOG6Q83GM	100742878	XP_003493388.1	Bombus impatiens	Glycine rich protein (IPR010800)	0.99
EOG6Q83GM	100643262	XP_003402036.1	Bombus terrestris	Glycine rich protein (IPR010800)	0.99
EOG6QNKFC	100746795	XP_003494902.1	Bombus impatiens	None	0.97
EOG6QNKFC	100647276	XP_003400374.1	Bombus terrestris	None	0.97
EOG6QZ64Z	100745077	XP_003485095.1	Bombus impatiens	None	1.02
EOG6QZ64Z	100646510	XP_003398611.1	Bombus terrestris	None	1.02
EOG6QZ653	100744679	XP_003486602.1	Bombus impatiens	None	1
EOG6QZ653	100650102	XP_003402327.1	Bombus terrestris	None	1
EOG6R4XMN	100744061	XP_003489193.1	Bombus impatiens	None	1.01
EOG6R4XMN	100643691	XP_003395837.1	Bombus terrestris	None	1.01
EOG6R7SVN	100745749	XP_003491104.1	Bombus impatiens	None	0.98
EOG6R7SVN	100643458	XP_003399223.1	Bombus terrestris	None	0.98
EOG6RFJB9	100742444	XP_003492897.1	Bombus impatiens	None	0.98
EOG6RFJB9	100642545	XP_003402030.1	Bombus terrestris	None	0.98
EOG6RR524	100748251	XP_003489142.1	Bombus impatiens	None	1.01
EOG6RR524	100643168	XP_003398088.1	Bombus terrestris	None	1.01
EOG6RR52P	100744295	XP_003489109.1	Bombus impatiens	None	0.98
EOG6RR52P	100652129	XP_003398236.1	Bombus terrestris	None	0.98
EOG6RXWJ4	100747570	XP_003491039.1	Bombus impatiens	None	1
EOG6RXWJ4	100644573	XP_003399627.1	Bombus terrestris	None	1
EOG6S1RS7	100746984	XP_003491443.1	Bombus impatiens	None	0.96
EOG6S1RS7	100650197	XP_003395391.1	Bombus terrestris	None	0.96
EOG6S4N1K	100741305	XP_003489826.1	Bombus impatiens	None	1.12
EOG6S4N1K	100650991	XP_003392927.1	Bombus terrestris	None	1.12
EOG6SBCGM	100746090	XP_003487287.1	Bombus impatiens	Kinesin motor domain (IPR001752)	0.99
EOG6SBCGM	100645526	XP_003397785.1	Bombus terrestris	Kinesin motor domain (IPR001752)	0.99
EOG6SN06Z	100742189	XP_003491077.1	Bombus impatiens	None	1.03
EOG6SN06Z	100650896	XP_003399600.1	Bombus terrestris	None	1.03
EOG6STQPC	100747596	XP_003487213.1	Bombus impatiens	None	0.99
EOG6STQPC	100643336	XP_003399222.1	Bombus terrestris	None	0.99
EOG6T1G54	100745475	XP_003484516.1	Bombus impatiens	GNS1/SUR4 membrane protein (IPR002076)	1.6
EOG6T1G54	100647204	XP_003402069.1	Bombus terrestris	GNS1/SUR4 membrane protein (IPR002076)	1.6
EOG6T76MV	100748706	XP_003493190.1	Bombus impatiens	Olfactory receptor (IPR004117)	1.04
EOG6T76MV	100645622	XP_003393912.1	Bombus terrestris	Olfactory receptor (IPR004117)	1.04
EOG6TB2WG	100740986	XP_003489661.1	Bombus impatiens	None	1
EOG6TB2WG	100648615	XP_003402929.1	Bombus terrestris	None	1
EOG6TTF2M	100742277	XP_003492404.1	Bombus impatiens	None	1
EOG6TTF2M	100646917	XP_003398528.1	Bombus terrestris	None	1
EOG6TX99N	100748693	XP_003488568.1	Bombus impatiens	Ankyrin repeat (IPR002110)	0.97
EOG6TX99N	100648593	XP_003394891.1	Bombus terrestris	Ankyrin repeat (IPR002110)	0.97
EOG6V6X1Q	100740662	XP_003491556.1	Bombus impatiens	None	0.96
EOG6V6X1Q	100651589	XP_003402951.1	Bombus terrestris	None	0.96
EOG6VDNJ0	100748773	XP_003490968.1	Bombus impatiens	None	1.38
EOG6VDNJ0	100644816	XP_003399470.1	Bombus terrestris	None	1.38
EOG6VDNJ0	100644936	XP_003399471.1	Bombus terrestris	None	1.38
EOG6VX0PZ	100740574	XP_003486148.1	Bombus impatiens	None	1.22
EOG6VX0PZ	100647129	XP_003402843.1	Bombus terrestris	None	1.22
EOG6W6MF4	100748613	XP_003491291.1	Bombus impatiens	None	1
EOG6W6MF4	100648510	XP_003396033.1	Bombus terrestris	None	1
EOG6WDBWD	100746125	XP_003485772.1	Bombus impatiens	None	0.97
EOG6WDBWD	100646663	XP_003397393.1	Bombus terrestris	None	0.97
EOG6WDBX4	100749864	XP_003484966.1	Bombus impatiens	None	1.11
EOG6WDBX4	100642704	XP_003400583.1	Bombus terrestris	None	1.11
EOG6WDBX5	100749635	XP_003488063.1	Bombus impatiens	None	1.19
EOG6WDBX5	100652000	XP_003397278.1	Bombus terrestris	None	1.19
EOG6WSTVH	100745068	XP_003493162.1	Bombus impatiens	Ribosomal protein S9 (IPR000754)	1.35
EOG6WSTVH	100643285	XP_003396550.1	Bombus terrestris	Ribosomal protein S9 (IPR000754)	1.35
EOG6X69T4	100744856	XP_003491676.1	Bombus impatiens	None	1.06
EOG6X69T4	100650684	XP_003396293.1	Bombus terrestris	None	1.06
EOG6X9628	100748735	XP_003491708.1	Bombus impatiens	None	1.01
EOG6X9628	100648321	XP_003396436.1	Bombus terrestris	None	1.01
EOG6XPP13	100741212	XP_003486573.1	Bombus impatiens	None	0.98
EOG6XPP13	100649084	XP_003394495.1	Bombus terrestris	None	0.98
EOG6XSJ7F	100748826	XP_003493191.1	Bombus impatiens	Olfactory receptor (IPR004117)	1.08
EOG6XSJ7F	100646940	XP_003394001.1	Bombus terrestris	Olfactory receptor (IPR004117)	1.08
EOG6XWDHB	100744011	XP_003487433.1	Bombus impatiens	None	0.96
EOG6XWDHB	100642266	XP_003401474.1	Bombus terrestris	None	0.96
EOG6Z08Q7	100741772	XP_003485570.1	Bombus impatiens	Olfactory receptor (IPR004117)	1.13
EOG6Z08Q7	100645055	XP_003399237.1	Bombus terrestris	Olfactory receptor (IPR004117)	1.13
EOG6Z34ZV	100746924	XP_003487457.1	Bombus impatiens	None	1
EOG6Z34ZV	100642352	XP_003402192.1	Bombus terrestris	None	1
EOG6ZKH4Z	100747981	XP_003492524.1	Bombus impatiens	(1) Domain of unknown function DUF1115 (IPR010541) (2) Pre-mRNA-splicing factor 3 (IPR013881)	1.39
EOG6ZKH4Z	100650590	XP_003393324.1	Bombus terrestris	(1) Domain of unknown function DUF1115 (IPR010541) (2) Pre-mRNA-splicing factor 3 (IPR013881)	1.39

## Sheet: E.TEdomains
E. TE domains: Domains relating to transposable elements
	gene	contig	start	end	p-value of PfamScan
PF00078	RVT_1
	g41.t1	GL898863.1	19136	46509	5.6e-13
	g42.t1	GL898863.1	67406	78168	1.9e-08
	g43.t1	GL898867.1	26599	30345	9.9e-16
	g47.t1	GL898867.1	96730	146875	6.5e-08
	g53.t1	GL898874.1	1	2920	7.1e-07
	g585.t1	CM001169.1	10907236	10922100	6.2e-07
	g615.t1	CM001169.1	12057716	12060979	1.7e-37
	g647.t1	CM001169.1	14266126	14269575	1.4e-10
	g650.t1	CM001169.1	14420919	14434287	2.4e-09
	g651.t1	CM001169.1	14495259	14498697	1.6e-25
	g654.t1	CM001169.1	14566683	14619637	1.8e-31
	g665.t1	CM001169.1	14738091	14746385	2.9e-22
	g682.t1	CM001169.1	15303113	15319124	9.3e-09
	g683.t1	CM001169.1	15330765	15351596	4.3e-07
	g767.t1	CM001170.1	1314442	1464630	6.6e-15
	g769.t1	CM001170.1	1482696	1492179	1e-25
	g1479.t1	CM001171.1	6796560	6803196	9.3e-13
	g1486.t1	CM001171.1	7000077	7024614	1.2e-18
	g1700.t1	CM001171.1	12811108	12818459	3.1e-17
	g1767.t3	CM001172.1	197341	276172	2.4e-16
	g1892.t1	CM001172.1	3625544	3642828	1.2e-34
	g1912.t1	CM001172.1	4352195	4358755	1.8e-25
	g2717.t1	CM001173.1	11515367	11544267	1.3e-12
	g2723.t1	CM001173.1	11576138	11592065	1.3e-13
	g2799.t1	CM001174.1	2646575	2652076	3.8e-17
	g3018.t1	CM001174.1	11999901	12000694	4.4e-17
	g3057.t1	CM001174.1	12656925	12657799	4.8e-17
	g3630.t1	CM001175.1	16982086	16992602	1.1e-25
	g3984.t1	CM001176.1	8647343	8650711	3.4e-16
	g3993.t1	CM001176.1	9516828	9518205	2.5e-15
	g4275.t1	CM001177.1	8832853	8836809	1.3e-39
	g4977.t1	CM001178.1	10887366	10899660	1.8e-08
	g4978.t1	CM001178.1	11004831	11009265	2.5e-06
	g5070.t1	GL898895.1	513507	532706	2.1e-08
	g5071.t1	GL898895.1	575222	602529	1.3e-31
	g5072.t1	GL898895.1	628303	720301	4.8e-11
	g5074.t1	GL898895.1	988434	1012356	7.4e-12
	g5077.t1	GL898906.1	68803	99545	1.2e-09
	g5083.t1	GL898914.1	12686	22760	6.8e-24
	g5088.t1	GL898938.1	1	1375	4.1e-10
	g5308.t1	CM001179.1	2618560	2741048	2.2e-22
	g5827.t1	CM001179.1	15951528	15979060	2.2e-07
	g5880.t1	CM001179.1	16753570	16788869	8.2e-19
	g5933.t1	CM001180.1	1165792	1171521	1.2e-37
	g7084.t1	CM001182.1	9635978	9637786	2.9e-26
	g7098.t1	CM001182.1	10104669	10127907	3e-17
	g7114.t1	CM001182.1	10687782	10688771	3.9e-16
	g7167.t1	CM001183.1	889171	892409	2.5e-06
	g7487.t1	CM001183.1	7315468	7316462	4.9e-07
	g7828.t1	CM001184.1	3778666	3780816	1.2e-09
	g7965.t1	CM001185.1	726060	730118	7.2e-08
	g8186.t1	CM001186.1	2344476	2351748	8.5e-09
	g8219.t1	CM001186.1	3242639	3250190	2.2e-25
	g8224.t1	CM001186.1	3396757	3407803	6.8e-19
	g8225.t1	CM001186.1	3408432	3414030	1.7e-18
	g8226.t1	CM001186.1	3414991	3451527	3.4e-24
	g8228.t1	GL899011.1	1	1275	3.3e-18
	g8235.t1	GL899030.1	18400	30215	1.7e-25
	g8265.t1	GL899151.1	1	29635	9.5e-26
	g8266.t1	GL899151.1	29831	31365	4.2e-31
	g8290.t1	GL899203.1	1282	3547	9.2e-39
	g8310.t1	GL899266.1	1	7755	1.6e-25
	g8312.t1	GL899272.1	1	1145	9.9e-23
	g8334.t1	GL899329.1	1	4235	2.9e-24
	g8335.t1	GL899331.1	39656	64891	3.3e-27
	g8339.t1	GL899342.1	1	5375	0.00015
	g8367.t1	GL899397.1	7056	43489	2.5e-25
	g8431.t1	GL899416.1	1556	21508	1.9e-38
	g8432.t2	GL899416.1	25306	27600	7.2e-18
	g8443.t1	GL899463.1	4835	5655	1.3e-16
	g8446.t1	GL899464.1	49177	50025	1.1e-30
	g8451.t1	GL899473.1	1	9825	8.1e-06
	g8452.t1	GL899474.1	1	2174	4.7e-14
	g8469.t1	GL899488.1	178647	183567	8e-34
	g8531.t1	GL899496.1	76504	80215	2.8e-20
	g8536.t1	GL899497.1	39726	41976	3.1e-05
	g8537.t1	GL899497.1	49316	88294	5.3e-29
	g8538.t1	GL899497.1	89266	90857	1.3e-42
	g8544.t1	GL899503.1	10636	12215	3.5e-05
	g8546.t1	GL899503.1	29530	44145	1.1e-28
	g8549.t1	GL899510.1	173	3835	1.6e-30
	g8554.t1	GL899534.1	14776	21043	7e-40
	g8558.t1	GL899561.1	15906	68218	6e-07
	g8559.t1	GL899561.1	71452	88795	6.2e-13
	g8635.t1	GL899584.1	6406	27200	3.1e-10
	g8637.t1	GL899584.1	41486	56980	2.2e-08
	g8638.t1	GL899584.1	75647	151975	2.8e-08
	g8639.t1	GL899584.1	153747	180795	3.7e-05
	g8723.t1	GL899603.1	1	3010	7.9e-06
	g8730.t1	GL899609.1	50757	52195	5.5e-07
	g8747.t1	GL899639.1	146726	173367	1.8e-36
	g8753.t1	GL899665.1	1	7465	5.2e-08
	g8754.t1	GL899666.1	1431	27045	7.9e-05
	g8755.t1	GL899666.1	27707	37135	3.9e-09
	g8756.t1	GL899666.1	37736	39640	1.5e-29
	g8759.t1	GL899676.1	5813	19785	5.2e-20
	g8769.t1	GL899719.1	1	2500	1.2e-32
	g8775.t1	GL899746.1	189	3635	1e-24
	g8794.t1	GL899817.1	2325	6115	3.2e-07
	g8799.t1	GL899836.1	4106	102785	1.2e-18
	g8800.t1	GL899836.1	108556	131592	9.2e-06
	g8974.t1	GL899842.1	68426	117889	8.3e-13
	g8975.t1	GL899842.1	121925	128865	8.3e-26
	g8979.t1	GL899844.1	108846	120743	3.4e-35
	g8984.t1	GL899860.1	1	35965	1.3e-05
	g8985.t2	GL899860.1	82616	92129	1.6e-21
	g8986.t1	GL899860.1	110096	110979	4.2e-13
	g8987.t1	GL899860.1	134816	139356	7.1e-13
	g8990.t1	GL899863.1	1272	2855	3.8e-40
	g8994.t1	GL899887.1	1	1563	7.2e-05
	g9001.t1	GL899909.1	63326	63915	3.6e-05
	g9026.t1	GL899918.1	11	6378	1.8e-29
	g9030.t1	GL899936.1	1	1667	5.3e-26
	g9033.t1	GL899939.1	25493	33665	1.8e-20
	g9038.t1	GL899958.1	1	904	1e-09
	g9041.t1	GL899963.1	7697	14535	3.3e-34
	g9058.t1	GL899984.1	1	9563	6.1e-05
	g9059.t1	GL899985.1	907	2375	8e-05
	g9065.t1	GL899987.1	19526	21125	5.9e-43
	g9085.t2	GL900000.1	1	76405	4.3e-21
	g9087.t1	GL900006.1	1	4645	3.6e-18
	g9099.t1	GL900040.1	1	1175	9.8e-32
	g9101.t1	GL900043.1	1	22065	0.00017
	g9211.t1	GL901415.1	1	1663	1.1e-32
	g9224.t1	GL901660.1	1	905	5.8e-29
	g9226.t1	GL901696.1	1	1367	9.6e-25
	g9231.t1	GL901739.1	1	685	3.9e-17
	g9267.t1	GL902327.1	1	795	1.1e-12
	g9272.t1	GL902354.1	1	1280	2.4e-18
	g9283.t1	GL902465.1	1	1473	4e-25
	g9321.t1	GL903079.1	1	485	1.7e-19
	g9322.t1	GL903083.1	1	867	2.7e-33
	g9325.t1	GL903087.1	1	1323	1.3e-30
	g9367.t1	GL903994.1	1	325	1.4e-07
PF03564	DUF1759
	g42.t1	GL898863.1	67406	78168	6.8e-28
	g585.t1	CM001169.1	10907236	10922100	9.5e-15
	g1480.t1	CM001171.1	6804797	6825632	3.1e-30
	g1694.t1	CM001171.1	12530721	12543757	1.2e-30
	g3981.t1	CM001176.1	8435413	8438931	1.1e-33
	g4152.t1	CM001177.1	2903155	2904133	2.2e-31
	g7101.t1	CM001182.1	10210118	10212861	6.8e-20
	g8140.t1	CM001186.1	1949722	1985998	3.2e-06
	g8247.t1	GL899091.1	20615	40308	1e-11
	g8558.t1	GL899561.1	15906	68218	6.4e-13
	g8634.t1	GL899584.1	1	6165	7.1e-25
	g9076.t1	GL899987.1	458227	464555	1.1e-31
PF13843	DDE_Tnp_1_7
	g43.t1	GL898867.1	26599	30345	6.1e-06
	g112.t1	GL898887.1	446067	447839	3.9e-37
	g150.t1	CM001169.1	400750	404889	9.4e-06
	g676.t1	CM001169.1	14870105	14871855	1.2e-41
	g677.t1	CM001169.1	14922477	14923475	4.8e-21
	g827.t1	CM001170.1	2752827	2949781	8.4e-06
	g1514.t1	CM001171.1	8522134	8528751	3.6e-78
	g3395.t1	CM001175.1	7866279	7868598	3.7e-81
	g5601.t1	CM001179.1	9565880	9572064	4.4e-06
	g5702.t1	CM001179.1	13748409	13750347	3.6e-73
	g5719.t2	CM001179.1	14629580	14635109	1.6e-36
	g5864.t1	CM001179.1	16597899	16600380	6.6e-22
	g5931.t2	CM001180.1	870730	1005042	2e-23
	g6174.t1	CM001180.1	8185457	8189303	3.5e-97
	g7277.t1	CM001183.1	2896083	2898123	2.2e-47
	g8280.t1	GL899192.1	662	3235	3.1e-10
	g8285.t1	GL899197.1	1	3190	1.2e-26
	g8325.t1	GL899301.1	444	1465	1.7e-22
	g8768.t1	GL899716.1	1	3363	6.3e-26
PF01359	Transposase_1
	g47.t1	GL898867.1	96730	146875	4.3e-11
	g595.t1	CM001169.1	11535200	11573878	1.4e-10
	g596.t1	CM001169.1	11577279	11580395	4.2e-31
	g613.t1	CM001169.1	11984979	12004785	2.3e-29
	g886.t1	CM001170.1	3907839	3911433	2.3e-32
	g989.t1	CM001170.1	6449022	6490287	1.2e-08
	g1374.t1	CM001171.1	4827269	4830747	2.2e-22
	g1491.t1	CM001171.1	7098148	7156631	1.4e-33
	g1911.t1	CM001172.1	4291050	4291784	4.1e-20
	g2099.t1	CM001172.1	11085741	11086870	5.8e-32
	g2186.t1	CM001172.1	13440013	13441367	1e-34
	g3263.t2	CM001175.1	4195781	4237468	1.8e-28
	g3267.t1	CM001175.1	4322658	4384938	2.8e-18
	g3645.t1	CM001175.1	17506699	17508166	1.6e-32
	g3992.t1	CM001176.1	9337850	9338605	2.8e-11
	g4193.t1	CM001177.1	3596841	3597955	5.5e-36
	g4238.t1	CM001177.1	7800063	7800833	1.9e-17
	g4705.t2	CM001178.1	3799996	3811550	4.5e-13
	g4986.t1	CM001178.1	11397836	11415409	4.4e-11
	g5070.t1	GL898895.1	513507	532706	2e-18
	g5345.t1	CM001179.1	5045473	5106360	1.7e-29
	g5994.t1	CM001180.1	3510394	3647346	9.2e-08
	g6807.t1	CM001182.1	4043293	4044288	6.5e-12
	g6923.t1	CM001182.1	7121015	7121811	3.4e-13
	g7069.t1	CM001182.1	8850960	8892027	5.3e-11
	g7099.t1	CM001182.1	10141248	10147541	7.4e-13
	g7539.t1	CM001183.1	8871620	8872284	4.7e-12
	g7540.t1	CM001183.1	8915955	8940716	1.9e-11
	g7651.t1	CM001183.1	10728526	10770084	2.1e-31
	g7654.t1	CM001183.1	10856856	10868856	1e-14
	g7770.t1	CM001184.1	2703853	2705043	1e-11
	g7999.t1	CM001185.1	2538149	2608442	4.7e-17
	g8190.t1	CM001186.1	2541026	2610727	7.9e-29
	g8213.t1	CM001186.1	3178729	3179415	1.7e-13
	g8216.t1	CM001186.1	3192319	3193068	5.9e-12
	g8217.t1	CM001186.1	3197239	3221875	1e-10
	g8235.t1	GL899030.1	18400	30215	6e-12
	g8546.t1	GL899503.1	29530	44145	4e-12
	g8640.t1	GL899584.1	197785	229336	5.3e-11
	g8805.t1	GL899836.1	319808	320653	1.3e-14
	g9214.t1	GL901478.1	7	658	7.3e-13
	g9324.t1	GL903086.1	1	1275	2.1e-31
	g9387.t1	GL904360.1	276	1204	6.1e-36
PF03184	DDE_1
	g48.t1	GL898871.1	1	665	1.1e-06
	g49.t1	GL898871.1	7255	8905	5.3e-34
	g51.t1	GL898871.1	57826	59458	3.9e-26
	g5853.t1	CM001179.1	16509652	16511456	4e-34
	g6762.t1	CM001182.1	2231342	2236659	5.6e-47
	g8560.t1	GL899561.1	102836	104450	2.3e-29
	g8564.t1	GL899561.1	176146	177757	2.2e-28
	g9108.t1	GL900043.1	348054	370394	1.7e-11
	g9109.t1	GL900043.1	376034	381670	9.5e-24
PF00665	rve
	g546.t1	CM001169.1	9954219	9987435	5.6e-08
	g656.t1	CM001169.1	14629588	14634788	1.8e-13
	g682.t1	CM001169.1	15303113	15319124	7.4e-22
	g1005.t1	CM001170.1	7110802	7151390	1.4e-13
	g1895.t1	CM001172.1	3684374	3685488	6.7e-13
	g1904.t1	CM001172.1	3847192	3848153	6.5e-21
	g3508.t1	CM001175.1	11575441	11579945	2.7e-16
	g3984.t1	CM001176.1	8647343	8650711	1.7e-22
	g5076.t1	GL898904.1	856	1858	1e-19
	g5083.t1	GL898914.1	12686	22760	4.1e-12
	g7152.t1	CM001182.1	11637013	11638656	5.6e-14
	g7153.t1	CM001182.1	11639207	11643680	3.4e-17
	g8218.t1	CM001186.1	3224599	3241411	3.4e-11
	g8268.t1	GL899153.1	1	5839	8.4e-20
	g8300.t1	GL899236.1	873	2085	2e-21
	g8310.t1	GL899266.1	1	7755	2.2e-11
	g8524.t1	GL899490.1	1	2635	5.5e-14
	g8532.t1	GL899496.1	140376	171022	1.5e-25
	g8549.t1	GL899510.1	173	3835	7.4e-22
	g8557.t1	GL899553.1	1	2839	1.1e-09
	g8743.t1	GL899639.1	1	54920	4.8e-12
	g8803.t1	GL899836.1	148086	155704	2.3e-09
	g8995.t1	GL899891.1	1156	2276	3.5e-25
	g9010.t1	GL899909.1	351116	356896	1.8e-19
	g9034.t1	GL899939.1	52506	56211	4.1e-08
	g9054.t1	GL899974.1	1	2045	5e-18
	g9087.t1	GL900006.1	1	4645	4.7e-24
	g9246.t1	GL901960.1	150	1225	7.4e-25
	g9248.t1	GL901970.1	1	1105	3.6e-12
	g9352.t1	GL903606.1	1	1000	8.5e-15
	g9368.t1	GL904040.1	1	1325	2.3e-30
PF14223	UBN2
	g656.t1	CM001169.1	14629588	14634788	1.8e-11
	g1486.t1	CM001171.1	7000077	7024614	1.6e-06
	g4024.t1	CM001177.1	294673	300786	7.1e-09
	g8204.t1	CM001186.1	2820924	2831889	1.4e-09
	g8736.t1	GL899628.1	248825	250245	2e-10
	g8784.t1	GL899783.1	1092	2055	1.2e-11
	g8803.t1	GL899836.1	148086	155704	6.7e-13
	g9289.t1	GL902590.1	206	876	4.4e-09
	g9317.t1	GL903029.1	1	695	1e-18
	g9347.t1	GL903474.1	616	1559	3.8e-19
PF07727	RVT_2
	g656.t1	CM001169.1	14629588	14634788	1.4e-31
	g1005.t1	CM001170.1	7110802	7151390	2.8e-26
	g1485.t1	CM001171.1	6961837	6983697	8e-19
	g3508.t1	CM001175.1	11575441	11579945	7.3e-23
	g4149.t1	CM001177.1	2523034	2526157	8.2e-84
	g4977.t1	CM001178.1	10887366	10899660	2.3e-07
	g5067.t1	GL898895.1	330927	337037	1.7e-33
	g5074.t1	GL898895.1	988434	1012356	7.4e-44
	g8437.t1	GL899431.1	109107	112275	1.9e-46
	g8551.t1	GL899521.1	438	1843	3.6e-41
	g8743.t1	GL899639.1	1	54920	2.2e-25
	g8754.t1	GL899666.1	1431	27045	8e-13
	g8799.t1	GL899836.1	4106	102785	2.5e-43
	g9000.t1	GL899909.1	40393	48465	2.1e-33
	g9034.t1	GL899939.1	52506	56211	1.2e-66
	g9089.t1	GL900008.1	1	2477	3.9e-06
	g9233.t1	GL901744.1	426	1198	2.4e-52
	g9240.t1	GL901865.1	1	800	8.7e-76
	g9330.t1	GL903143.1	1	575	5.9e-36
	g9377.t1	GL904203.1	1	685	6.2e-19
PF03732	Retrotrans_gag
	g678.t1	CM001169.1	15048706	15049790	7.7e-06
	g3251.t1	CM001175.1	3539502	3541162	0.00013
	g3252.t1	CM001175.1	3647866	3650771	7.8e-05
	g5698.t1	CM001179.1	13675280	13679687	1.3e-05
	g6805.t1	CM001182.1	3834979	3835925	6.3e-06
	g8144.t1	CM001186.1	2001196	2075144	7.5e-06
	g8268.t1	GL899153.1	1	5839	0.0001
	g8272.t1	GL899166.1	3286	4580	0.00022
	g8547.t1	GL899507.1	877	2235	5.4e-05
	g8779.t1	GL899758.1	1	2720	4.3e-05
	g9100.t1	GL900042.1	226	2083	1.4e-06
	g9156.t1	GL900094.1	1	832	6e-07
	g9244.t1	GL901936.1	1	656	4.8e-05
	g9303.t1	GL902759.1	1	605	1.3e-05
PF13358	DDE_3
	g742.t1	CM001170.1	930145	930711	3.5e-10
	g743.t1	CM001170.1	951469	952071	3.4e-09
	g4735.t1	CM001178.1	4514464	4515590	6e-16
	g5703.t1	CM001179.1	13750515	13751028	2.4e-14
	g5868.t1	CM001179.1	16663344	16664418	1.9e-19
	g8215.t1	CM001186.1	3190067	3191178	1.8e-19
	g8238.t1	GL899043.1	1	3188	1.1e-15
PF14075	UBN_AB
	g1001.t1	CM001170.1	6749035	6766779	2.9e-49
PF14227	UBN2_2
	g2012.t1	CM001172.1	7724798	7735248	9.7e-14
	g3508.t1	CM001175.1	11575441	11579945	1e-10
	g4149.t1	CM001177.1	2523034	2526157	8.6e-23
	g8185.t1	CM001186.1	2322925	2339521	3.2e-17
	g8532.t1	GL899496.1	140376	171022	1.2e-12
	g8799.t1	GL899836.1	4106	102785	1e-12
	g8800.t1	GL899836.1	108556	131592	6e-08
	g9089.t1	GL900008.1	1	2477	3.4e-22
PF13961	DUF4219
	g3508.t1	CM001175.1	11575441	11579945	1.4e-07
	g9089.t1	GL900008.1	1	2477	4.8e-08
PF13976	gag_pre-integrs
	g3508.t1	CM001175.1	11575441	11579945	6.3e-14
	g9083.t1	GL899996.1	1	2185	3.5e-10
	g9248.t1	GL901970.1	1	1105	5e-11
	g9254.t1	GL902064.1	1	804	4.9e-07
	g9368.t1	GL904040.1	1	1325	5e-13
PF06817	RVT_thumb
	g3984.t1	CM001176.1	8647343	8650711	3.6e-05

## Sheet: F.VenomBter1
F. Venom Bter1: Venom peptide genes in B. terrestris with proteome support
Number	Accession	GI	Name	Species-specific name	EST evidence in BeeBase	ID of initiating sequence	Scaffold	Start position	End position	Strand	Gene prediction edited	Annotation potentially problematic
1	au5.g1511.t2		Acid phosphatase	Bter_Acph-1	Full	Apis mellifera:411830	Group3.4	1352852	1346556	-	no	no
2	au5.g2529.t1		Cathepsin F	Bter_CYP	partial	Apis mellifera: 328788558	Group5.1	4651211	4648100	-	no	no
3	XP_003394488.1	gi|340711865	Actin	Bter_ACT	partial	100648239	Group3.4	1418885	1423016	+	no	no
4	XP_003399187.1	gi|340721561	Serpin 1	Bter_SERA	partial	100648602	Group11.4	7877066	7871729	-	no	yes
5	XP_003399663.1	gi|340722542	Aldose 1-epimerase	Bter_aldose 1-epimerase	Full	100648993	Group12.2	62351	68725	+	no	no
6	XP_003396556.1	gi|340716134	alpha-L-fucosidase	Bter_FUCA2	partial	100644255	Group7.3	11403066	11405190	+	no	no
7	XP_003403183.1	gi|340729800	alpha-Mannosidase 2	Bter_MAN2A1	Full	100651185	GroupUn981	646717	728477	+	no	no
8	XP_003399756.1	gi|340722731	alpha-N-acetylgalactosaminidase	Bter_NAGA	Full	100650051	Group12.2	3981914	3987090	+	no	no
9	XP_003397320.1	gi|340717708	Apolipophorins	Bter_APOB	Full	100647222	Group8.3	2673781	2696907	+	no	no
10	XP_003397815.1	gi|340718728	beta-hexosaminidase subunitbeta	Bter_HEXB	Full	100649144	Group9.4	4367	37	-	no	no
11	XP_003395469.1	gi|340713893	beta-mannosidase	Bter_MANBA	None	100649878	Group5.1	3966820	3970301	+	yes	no
12	XP_003394801.1	gi|340712509	C3 and PZP-like alpha-2-macroglobulin domain-containing protein	Bter_CPAMD6	Full	100647494	Group4.2	1789890	1776455	-	no	no
13	XP_003403200.1	gi|340729835	Calreticulin	Bter_CALR	Full	100643307	GroupUn981	835766	831159	-	no	no
14	XP_003395971.1	gi|340714922	Catalase	Bter_CAT	partial	100651198	Group6.1	616399	643627	+	no	no
15	XP_003395668.1	gi|340714301	Glucose dehydrogenase [acceptor]	Bter_GLD	partial	100643929	Group5.1	6951722	6940579	-	no	no
16	XP_003402889.1	gi|340729189	Glucosylceramidase	Bter_GBA	Full	100643512	GroupUn732	1027262	1031292	+	no	no
17	XP_003396715.1	gi|340716459	Glutaminyl-peptide cyclotransferase	Bter_QPCT	Full	100643286	Group7.3	3792903	3788758	-	no	no
18	XP_003394759.1	gi|340712422	Glycoprotein 3-alpha-L-fucosyltransferase A	Bter_FUT6	Full	100642198	Group4.2	1485045	1458844	-	no	no
19	XP_003400647.1	gi|340724556	Hyalurondidase	Bter_HYAL	partial	100651053	Group 14.5	1906972	1904371	-	no	no
20	XP_003399062.1	gi|340721301	Unknown function protein 2	Bter_hypothetical protein LOC100642893	Full	100642893	Group11.4	6536391	6546179	+	no	no
21	XP_003394850.1	gi|340712613	Proactivator polypeptide	Bter_PSAP	Full	100643798	Group4.2	439458	433411	-	no	no
22	XP_003393033.1	gi|340708853	Serpin 2	Bter_SERPINB3	Full	100644115	Group1.3	2704184	2709316	+	no	no
23	XP_003394719.1	gi|340712339	Unknown function protein 1	Bter_hypothetical protein LOC100647415	Full	100647415	Group3.6	161654	158222	-	no	no
24	XP_003394009.1	gi|340710875	Platelet-derived growth factor	Bter_PVF1	Full	100647889	Group2.3:	691414	683969	-	no	no
25	XP_003400331.1	gi|340723913	Phospholipase A2-1	Bter_PLA2	Full	100651851	Group13.5	3568800	3571276	+	no	no
26	XP_003396228.1	gi|340715455	Icarapin	Bter_icarapin	Full	100642807	Group6.4	112341	170258	+	no	no
27	XP_003401251.1	gi|340725794	Metalloproteinase inhibitor	Bter_inducible metalloprotease inhibitor	Full	100645101	Group15.6	1391726	1392881	+	no	no
28	XP_003396809.1	gi|340716651	Peptidyl-prolyl cis-trans isomerase B	Bter_PPI	Full	100644681	Group7.3	6732339	6730183	+	yes	yes
29	XP_003403066.1	gi|340729556	Aspartic protease (cathepsin D)	Bter_CTSD	Full	100646691	GroupUn981	1447633	1464750	+	no	no
30	XP_003393594.1	gi|340710015	Prolylcarboxypeptidase	Bter_PRCP	Full	100645620	Group2.2	188547	185876	-	no	no
31	XP_003400088.1	gi|340723421	Lysozyme c-1	Bter_LYZ	Full	100642297	Group13.3	16000	24000	-	no	no
32	XP_003396703.1	gi|340716434	Major royal jelly protein	Bter_MRJP	Full	100651804	Group7.3	3688723	3692159	+	no	no
33	XP_003400929.1	gi|340725135	Multiple inositol polyphosphate phosphatase	Bter_MINPP1	Full	100645347	Group14.8	1295967	1299352	+	no	no
34	XP_003393119.1	gi|340709031	Glucosidase 2, subunit alpha	Bter_GANAB	Full	100644473	Group1.3	3440240	3435641	-	no	no
35	XP_003399164.1	gi|340721513	N-sulfoglucosamine sulfohydrolase	Bter_SGSH	Full	100645767	Group11.4	7686348	7688878	+	no	no
36	XP_003395024.1	gi|340712968	Peptidylglycine alpha-hydroxylating monooxygenase	Bter_PAM	Full	100644842	Group4.5	573578	576659	+	no	no
37	XP_003400330.1	gi|340723911	Phospholipase A2-2	Bter_PLA2-like	partial	100651730	Group13.5	3560363	3563216	+	no	no
38	XP_003395541.1	gi|340714042	Phospholipid hydroperoxide glutathione peroxidase	Bter_Gtpx2	Full	100648859	Group5.1	5018882	5017438	-	no	no
39	XP_003394360.1	gi|340711594	Plancitoxin	Bter_DNaseII	Full	100651072	Group3.1	6408830	6406181	-	yes	no
40	XP_003399127.1	gi|340721438	Chitinase	Bter_ Cht3	partial	100651214	Group11.4	7161785	7177790	+	yes	no
41	XP_003393082.1	gi|340708955	Prolyl 3-hydroxylase	Bter_P3H1	partial	100650141	Group1.3	3208705	3201173	-	no	no
42	XP_003396483.1	gi|340715980	Serine protease K12H4.7	Bter_SPK12H4.7	Full	100644680	Group7.2	886506	881796	-	no	no
43	XP_003397699.1	gi|340718491	Renin receptor	Bter_ ATP6AP2	Full	100644809	Group9.3	6364972	6372394	+	no	no
44	XP_003402576.1	gi|340728533	Serpin 3	Bter_SNP3/4	partial	100652301	GroupUn430	3332	17	-	yes	yes
45	XP_003400853.1	gi|340724978	Trehalase	Bter_TREH	partial	100646078	Group14.7	3404340	3371694	-	no	no
46	XP_003401915.1	gi|340727156	Antigen 5-like	Bter_Ag5	Full	100648036	Group16.3	476003	490964	+	no	no
47	XP_003394676.1	gi|340712251	Carboxylesterase	Bter_Est-6	None	100652190	Group3.5	1529670	1527321	-	no	no
48	XP_003399213.1	gi|340721615	Dipeptidyl peptidase IV	Bter_DPP IV	Full	100652050	Group11.4	1995638	2009311	+	no	no
49	XP_003395081.1	gi|340713088	Serine protease 1	Bter_SP1	Full	100651916	Group4.5	6401554	6404826	+	yes	no
50	XP_003395082.1	gi|340713090	Serine protease 2	Bter_SP2	partial	100652036	Group4.5	6405483	6408779	+	no	no
51	XP_003395083.1	gi|340713092	(CLIP) serine protease 3	Bter_SP3	Full	100652157	Group4.5	6420714	6424593	+	no	no
52	XP_003395084.1	gi|340713094	Serine protease 4	Bter_SP4	Full	100652274	Group4.5	6427424	6431368	+	no	no
53	XP_003395086.1	gi|340713099	Serine protease 5	Bter_SP5	Full	100642484	Group4.5	6440477	6443623	+	yes	no
54	XP_003400098.1	gi|340723441	Serine carboxypeptidase	Bter_SCP	Full	100643588	Group13.3	1274311	1272191	-	no	no
55	XP_003402441.1	gi|340728251	CUB serine protease	Bter_SP34	Full	100644867	GroupUn154	46718	44006	-	no	no
56	ADY75781.1	gi|325071353	Bombolitin 1	Bter_BOM1	None	HQ257244.1	Group4.5	619377	619445	+	yes	yes
57	au5.g1998.t1		Vitellogenin	Bter_vg	Full	Apis mellifera:406088	Group4.5	6118070	6126417	+	yes	no

## Sheet: G.VenomBter2
G. Venom Bter2: venom proteins without proteomic evidence in B. terrestris and details of their presence/absence in the genome sequence
Number	Accession	GI	Name	Species-specific name	ID of initiating sequence	Scaffold	Start position	End position	Strand	Gene prediction edited	Problematic annotation	Remarks
Not found in B. terrestris venom proteomic analysis_ but found in preceding research
1	ADY75782.1	325071355	Bombolitin 2	Bter_BOM2	HQ257245.1	not found	not found	not found	not found	/	yes	The venom bombolitin 2 has been cloned and sequenced (ADY75782.1).
2	ADY75779.1_ ADY75780	325071349_ 325071351	Serine protease 6	Bter_SP6	ADY75779	Group4.5	6451499	6457174	+	no	no	Molecular characterization revealed the presence of this serine protease in the venom of Bombus terrestris (ADY75779.1; ADY75780.1)
Honeybee (A. mellifera) venom homologs not found in venom of B. terrestris
1	XP_003401781.1	340726883	Hexamerin 70a	Bter_hex70a	100650745	Group16.3	1608634	1612444	+	no	no	Hexamerin 70a found in venom of A. mellifera (Hoffman DR. Hymenoptera venom allergens. Clin Rev Allergy Immunol 2006 Apr;30(2):109-28.)
2	XP_003400881.1	340725037	C1q-like venom protein	Bter_C1q	Apis mellifera 551077	Group14.7	3313580	3306039	-	yes	no	C1q found in venom of A. mellifera (de Graaf DC_ Brunain M_ Scharlaken B_ Peiren N_ Devreese B_ Ebo DG_ et al. Two novel proteins expressed by the venom glands of Apis mellifera and Nasonia vitripennis share an ancient C1q-like domain. Insect Mol Biol 2010 Feb;19 Suppl 1:1-10.)
3	XP_003402006.1	340727344	Secapin	Bter_secapin	Apis mellifera 385051083	Group17.2	1692580	1693728	+	no	no	Secapin found in honeybee venom. In Amel-Bter comparison the whole region (around the two syntenic markers in Amel LG5 bp positions 1.742.503 _ 1.764.583) is in synteny with Bter 17.2 (1.679.966 _ 1.716.380). This B. terrestris gene has about 28% amino acid identity including a large gap_ but it has secapin as its best match in GenBank_ that is_ they are recripocal best matches. Secapin may be a …
4	XP_003400339.1	340723929	Putative orthologue of Api m 6	Bter_Apim6	Apis mellifera 94400907	Group13.5	4149032	4149495	+	no	yes	Api m 6 is found in honeybee venom. It is a very C-rich 90aa protein_ unfortunately split by an intron in the mature peptide coding region. It is also rapidly evolving_ with just 50% identity to A. florea_ but also around 40% to a paralog in Am and to something in Megachile. XP_003400339.1| in terrestris also has 40% match_ and is the best reciprocal match_ so it is a good bet for the ortholog. S…
5	XP_003399470	340722146	Mast cell degranulating peptide-like 1	Bter_MCDP-like1	Apis mellifera 328781841	Group12.1	1920474	1919910	-	no	yes	MCDP-like shows sequence identity with a mast cell degranulating peptide found in the venom of Megabombus pennsylvanicus (gi 225098) and Apis mellifera. In the A. mellifera genome_ the apamin_ mast cell degranulating peptide and tertiapin genes are in tandem positioned. Based on syntenic regions with the B. terrestris genome we were able to predict that (if present) these genes should be position…
	XP_003399471	340722148	Mast cell degranulating peptide-like 2	Bter_MCDP-like2	Apis mellifera 328781841	Group12.1	1933255	1933671	+	no	yes	MCDP-like shows sequence identity with a mast cell degranulating peptide found in the venom of Megabombus pennsylvanicus (gi 225098) and Apis mellifera. In the A. mellifera genome_ the apamin_ mast cell degranulating peptide and tertiapin genes are in tandem positioned. Based on syntenic regions with the B. terrestris genome we were able to predict that (if present) these genes should be position…
6	/	/	Apamin	/	Apis mellifera 58585166	Group12.1	not found	not found	not found	/	yes	In the A. mellifera genome_ the apamin_ mast cell degranulating peptide and tertiapin genes are in tandem positioned. Based on syntenic regions with the B. terrestris genome we were able to predict that (if present) these genes should be positioned in Group12.1. However_ the same genome structure is not found in the B. terrestris genome. So it seems there are two options: 1) apamin and tertiapin …
7	/	/	Tertiapin	/	Apis mellifera 328781841	Group12.1	not found	not found	not found	/	yes	In the A. mellifera genome_ the apamin_ mast cell degranulating peptide and tertiapin genes are in tandem positioned. Based on syntenic regions with the B. terrestris genome we were able to predict that (if present) these genes should be positioned in Group12.1. However_ the same genome structure is not found in the B. terrestris genome. So it seems there are two options: 1) apamin and tertiapin …

## Sheet: H.VenomBimp
H. Venom Bimp: venom protein predictions for B. impatiens
	B. terrestris			B. impatiens		BLAST values
Number	Accession	GI	Protein name	Accession	Protein name	Max score	Total score	Query coverage	E value	Max ident
1	au5.g1511.t2		Acid phosphatase	XP_003486583.1	PREDICTED: venom acid phosphatase Acph-1-like isoform 1 [Bombus impatiens] >ref|XP_003486584.1| PREDICTED: venom acid phosphatase Acph-1-like isoform 2 [Bombus impatiens]	776	776	1	0	0.94
2	au5.g2529.t1		Cathepsin F	XP_003492760.1	PREDICTED: hypothetical protein LOC100745708 [Bombus impatiens]	1687	1687	1	0	0.93
3	XP_003394488.1	gi|340711865	Actin	XP_003486568.1	PREDICTED: actin, muscle-like [Bombus impatiens]	786	786	1	0	1
4	XP_003399187.1	gi|340721561	Serpin 1	XP_003487890.1	PREDICTED: alaserpin-like [Bombus impatiens]	526	526	0.99	0	0.83
5	XP_003399663.1	gi|340722542	Aldose 1-epimerase	XP_003491925.1	PREDICTED: aldose 1-epimerase-like [Bombus impatiens]	765	765	1	0	0.98
6	XP_003396556.1	gi|340716134	alpha-L-fucosidase	XP_003492575.1	PREDICTED: alpha-L-fucosidase-like [Bombus impatiens]	921	921	1	0	0.95
7	XP_003403183.1	gi|340729800	alpha-Mannosidase 2	XP_003486384.1	PREDICTED: alpha-mannosidase 2-like, partial [Bombus impatiens]	2274	2274	0.98	0	0.99
8	XP_003399756.1	gi|340722731	alpha-N-acetylgalactosaminidase	XP_003493682.1	PREDICTED: alpha-N-acetylgalactosaminidase-like [Bombus impatiens]	913	913	1	0	0.99
9	XP_003397320.1	gi|340717708	Apolipophorins	XP_003491784.1	PREDICTED: apolipophorins-like [Bombus impatiens]	6695	6695	1	0	0.96
10	XP_003397815.1	gi|340718728	beta-hexosaminidase subunit beta	XP_003488866.1	PREDICTED: beta-hexosaminidase subunit beta-like [Bombus impatiens]	1104	1104	1	0	0.97
11	XP_003395469.1	gi|340713893	beta-mannosidase	XP_003491985.1	PREDICTED: beta-mannosidase-like [Bombus impatiens]	3081	3081	1	0	0.96
12	XP_003394801.1	gi|340712509	C3 and PZP-like alpha-2-macroglobulin domain-containing protein	XP_003485690.1	PREDICTED: CD109 antigen-like [Bombus impatiens]	3099	3099	1	0	0.99
13	XP_003403200.1	gi|340729835	Calreticulin	XP_003486363.1	PREDICTED: calreticulin-like [Bombus impatiens]	803	803	1	0	0.99
14	XP_003395971.1	gi|340714922	Catalase	XP_003486349.1	PREDICTED: catalase-like [Bombus impatiens]	976	976	0.84	0	0.94
15	XP_003395668.1	gi|340714301	Glucose dehydrogenase [acceptor]	XP_003491362.1	PREDICTED: glucose dehydrogenase [acceptor]-like [Bombus impatiens]	1292	1292	1	0	0.97
16	XP_003402889.1	gi|340729189	Glucosylceramidase	XP_003491134.1	PREDICTED: glucosylceramidase-like [Bombus impatiens]	978	978	1	0	0.92
17	XP_003396715.1	gi|340716459	Glutaminyl-peptide cyclotransferase	XP_003487058.1	PREDICTED: glutaminyl-peptide cyclotransferase-like [Bombus impatiens]	666	666	0.93	0	0.97
18	XP_003394759.1	gi|340712422	Glycoprotein 3-alpha-L-fucosyltransferase A	XP_003485621.1	PREDICTED: glycoprotein 3-alpha-L-fucosyltransferase A-like [Bombus impatiens]	936	936	1	0	0.98
19	XP_003400647.1	gi|340724556	Hyalurondidase	XP_003484995.1	PREDICTED: hyaluronidase-like [Bombus impatiens]	1532	1532	1	0	0.99
20	XP_003399062.1	gi|340721301	Unknown function protein 2	XP_003487870.1	PREDICTED: hypothetical protein LOC100746771 [Bombus impatiens]	1290	1290	1	0	0.95
21	XP_003394850.1	gi|340712613	Proactivator polypeptide	XP_003485582.1	PREDICTED: hypothetical protein LOC100743211 [Bombus impatiens]	1856	1856	1	0	0.97
22	XP_003393033.1	gi|340708853	Serpin 2	XP_003492144.1	PREDICTED: hypothetical protein LOC100741510 [Bombus impatiens]	1662	1662	0.98	0	0.96
23	XP_003394719.1	gi|340712339	Unknown function protein 1	XP_003491512.1	PREDICTED: hypothetical protein LOC100745545 [Bombus impatiens]	956	956	0.74	0	0.97
24	XP_003394009.1	gi|340710875	Platelet-derived growth factor	XP_003490652.1	PREDICTED: hypothetical protein LOC100740903 [Bombus impatiens]	591	591	1	0	0.94
25	XP_003400331.1	gi|340723913	Phospholipase A2-1	XP_003494495.1	PREDICTED: transmembrane protein 132C-like [Bombus impatiens]	2835	2835	1	0	0.96
26	XP_003396228.1	gi|340715455	Icarapin	XP_003485702.1	PREDICTED: icarapin-like [Bombus impatiens]	393	393	1	1e-139	0.98
27	XP_003401251.1	gi|340725794	Metalloproteinase inhibitor	XP_003484765.1	PREDICTED: inducible metalloproteinase inhibitor protein-like [Bombus impatiens]	181	181	0.94	2e-60	0.87
28	XP_003396809.1	gi|340716651	Peptidyl-prolyl cis-trans isomerase B	XP_003487075.1	PREDICTED: peptidyl-prolyl cis-trans isomerase 5-like [Bombus impatiens]	410	410	1	2e-147	0.98
29	XP_003403066.1	gi|340729556	Aspartic protease (cathepsin D)	XP_003489428.1	PREDICTED: lysosomal aspartic protease-like [Bombus impatiens]	779	779	1	0	0.97
30	XP_003393594.1	gi|340710015	Prolylcarboxypeptidase	XP_003490799.1	PREDICTED: lysosomal Pro-X carboxypeptidase-like [Bombus impatiens]	1010	1010	1	0	0.97
31	XP_003400088.1	gi|340723421	Lysozyme c-1	XP_003487633.1	PREDICTED: lysozyme c-1-like [Bombus impatiens]	316	316	1	7e-112	0.99
32	XP_003396703.1	gi|340716434	Major royal jelly protein	XP_003493841.1	PREDICTED: major royal jelly protein 2-like isoform 1 [Bombus impatiens]	737	737	1	0	0.87
33	XP_003400929.1	gi|340725135	Multiple inositol polyphosphate phosphatase	XP_003491168.1	PREDICTED: multiple inositol polyphosphate phosphatase 1-like [Bombus impatiens]	1192	1192	1	0	0.93
34	XP_003393119.1	gi|340709031	Glucosidase 2, subunit alpha	XP_003492162.1	PREDICTED: neutral alpha-glucosidase AB-like [Bombus impatiens]	1843	1843	1	0	0.98
35	XP_003399164.1	gi|340721513	N-sulfoglucosamine sulfohydrolase	XP_003487960.1	PREDICTED: N-sulphoglucosamine sulphohydrolase-like [Bombus impatiens]	1061	1061	1	0	0.99
36	XP_003395024.1	gi|340712968	Peptidylglycine alpha-hydroxylating monooxygenase	XP_003488599.1	PREDICTED: peptidylglycine alpha-hydroxylating monooxygenase-like [Bombus impatiens]	676	676	1	0	0.97
37	XP_003400330.1	gi|340723911	Phospholipase A2-2	XP_003494494.1	PREDICTED: phospholipase A2-like [Bombus impatiens]	269	269	0.87	2e-92	0.73
38	XP_003395541.1	gi|340714042	Phospholipid hydroperoxide glutathione peroxidase	XP_003494791.1	PREDICTED: phospholipid hydroperoxide glutathione peroxidase, mitochondrial-like [Bombus impatiens]	405	405	1	3e-145	0.95
39	XP_003394360.1	gi|340711594	Plancitoxin	XP_003490830.1	PREDICTED: plancitoxin-1-like [Bombus impatiens]	757	757	0.98	0	0.96
40	XP_003399127.1	gi|340721438	Chitinase	au5.g1899	seq	5262	5262	1	0	0.97
41	XP_003393082.1	gi|340708955	Prolyl 3-hydroxylase	XP_003492136.1	PREDICTED: prolyl 3-hydroxylase 1-like [Bombus impatiens]	1506	1506	1	0	0.97
42	XP_003396483.1	gi|340715980	Serine protease K12H4.7	XP_003487670.1	PREDICTED: putative serine protease K12H4.7-like [Bombus impatiens]	999	999	1	0	0.98
43	XP_003397699.1	gi|340718491	Renin receptor	XP_003486230.1	PREDICTED: renin receptor-like isoform 1 [Bombus impatiens]	696	696	1	0	1
44	XP_003402576.1	gi|340728533	Serpin 3	XP_003487908.1	PREDICTED: serine protease inhibitor 3/4-like [Bombus impatiens]	650	650	1	0	0.81
45	XP_003400853.1	gi|340724978	Trehalase	XP_003491166.1	PREDICTED: trehalase-like [Bombus impatiens]	1195	1195	1	0	0.99
46	XP_003401915.1	gi|340727156	Antigen 5-like	XP_003493883.1	PREDICTED: venom allergen 5-like [Bombus impatiens]	496	496	1	5e-180	0.99
47	XP_003394676.1	gi|340712251	Carboxylesterase	XP_003489626.1	PREDICTED: venom carboxylesterase-6-like [Bombus impatiens]	808	956	0.99	0	0.8
48	XP_003399213.1	gi|340721615	Dipeptidyl peptidase IV	XP_003487239.1	PREDICTED: venom dipeptidyl peptidase 4-like [Bombus impatiens]	1592	1592	1	0	0.98
49	XP_003400098.1	gi|340723441	Serine carboxypeptidase	XP_003494658.1	PREDICTED: venom serine carboxypeptidase-like [Bombus impatiens]	939	939	1	0	0.96
50	XP_003402441.1	gi|340728251	CUB serine protease	XP_003486731.1	PREDICTED: venom serine protease 34-like [Bombus impatiens]	782	782	1	0	0.92
51	ADY75781.1	gi|325071353	Bombolitin 1	XP_003488595.1	PREDICTED: hypothetical protein LOC100741663 [Bombus impatiens]	98.2	98.2	0.98	7e-29	0.84
52	au5.g1998.t1		Vitellogenin	XP_003492277.1	PREDICTED: vitellogenin-like [Bombus impatiens]	2694	2694	1	0	0.74
53	XP_003395081.1	gi|340713088	Serine protease 1	XP_003492254.1	PREDICTED: venom protease-like [Bombus impatiens]	543	543	0.98	0	0.89
54	XP_003395082.1	gi|340713090	Serine protease 2	XP_003492255.1	PREDICTED: venom protease-like [Bombus impatiens]	456	456	0.98	3e-162	0.75
55	XP_003395083.1	gi|340713092	(CLIP) serine protease 3	XP_003486660.1	PREDICTED: venom protease-like [Bombus impatiens]	541	541	1	0	0.72
56	XP_003395084.1	gi|340713094	Serine protease 4	XP_003491160.1	PREDICTED: venom protease-like, partial [Bombus impatiens]	533	533	0.89	0	0.93
57	XP_003395086.1	gi|340713099	Serine protease 5	XP_003487658.1	PREDICTED: venom protease-like, partial [Bombus impatiens]	452	452	0.89	3e-161	0.85
58	ADY75779	gi|325071349	Serine protease 6	XP_003491251.1	PREDICTED: venom protease-like [Bombus impatiens]	684	684	1	0	0.92

## Sheet: I.Immune
I. Immune: Bumblebee immune related genes based on OrthoDB6 ortholog searches. Coloumns are: OrthoDB group; Family of gene; Sub-family of gene; Gene name in Apis mellifera (or Drosophila melanogaster); A. mellifera gene id; Bombus terrestris Gene ID in NCBI; B. impateins Gene ID in NCBI. AMP-Antimicrobial peptide; APHAG-Autophagy; CASP-Caspase; CAT-Catalase; CLIP-CLIP serine protease; CTL-C-type …
OrthoDB6_Group	Family	Sub-family	Name	Amel_GeneID	Bter_GeneID	Bimp_GeneID
EOG6JSXPT	AMP	Abaecin	ABAE	GB47318	100631078	100749486
EOG6BK3N3	AMP	Defensin	DEF2	GB47618
EOG6TDZ3C	AMP	Defensin	DEF1	GB41428	100631063	100744436
EOG698SJ4	AMP	Hymenoptaecin	HYME	GB51223	present_across_scaffolds	100740362
EOG60001Z	APHAG	APHAG	APG8	GB52790	100645690	100747870
EOG602V84	APHAG	APHAG	APG4B	GB53958	100650799	100748069
EOG61JWTW	APHAG	APHAG	APG3	GB54956	100642312	100744541
EOG644J2Q	APHAG	APHAG	APG10	GB44938	100649460	100749206
EOG69KD5B	APHAG	APHAG	APG2	GB44673	100644291	100744415
EOG69P8GB	APHAG	APHAG	APG12		100647356	100748415
EOG6C2FSC	APHAG	APHAG	APG1	GB41043	100649510	100745601
EOG6D2556	APHAG	APHAG	APG4A	GB45197	100643856	100742689
EOG6DR7V8	APHAG	APHAG	APG18	GB49949	100642580	100741721
EOG6MGQPH	APHAG	APHAG	APG16L	GB43755	100645758	100749628
EOG6NP5KW	APHAG	APHAG	BUFFY	GB49154	100648118	100741891
EOG6P8D0V	APHAG	APHAG	APG5	GB49139	100647690	100749960
EOG6PC86T	APHAG	APHAG	TOR	GB44905	100649664	100749875
EOG6Q574K	APHAG	APHAG	APG9	GB40500	100649396	100745297
EOG6W9GKN	APHAG	APHAG	APG7	GB41829	100647678	100740974
EOG6WH726	APHAG	APHAG	APG6	GB48638	100647728	100740794
EOG62BVQX	CASP	CASPL	CASPL1	GB45352	100652115	100741190
EOG680GC7	CASP	CASPL	CASPL2	GB54764	100652135	100740198
EOG6F1VKC	CASP	CASPS	CASPS8	GB41369	100643857	100740149
EOG6F1VKC	CASP	CASPS	CASPS7	GB47159	100645000	100743099
EOG6F1VKC	CASP	CASPS	CASPS7		100646875	100746075
EOG6VX0M3	CASPA	ARK	ARK	GB52453	100651239	100748962
EOG6Z8WBN	CAT	CAT	CAT1	GB41427	100651198	100744315
EOG6RJDH9	CLIP	CLIP	CLIPE13	GB50290	100651256	100748708
EOG6NCJV4	CLIP	CLIP-X	NO-CLIP	GB50164	100645926	100740148
EOG6TX97R	CLIP	CLIP-X	CLIPD-like	GB49552	100631048	100740613
EOG6TX97R	CLIP	CLIP-X	CLIPD-like		100642484	100741694
EOG6TX97R	CLIP	CLIP-X	CLIPD-like		100651916	100743633
EOG6TX97R	CLIP	CLIP-X	CLIPD-like		100652157	100744460
EOG6TX97R	CLIP	CLIP-X	CLIPD-like			100744581
EOG6TX97R	CLIP	CLIP-X	CLIPD-like			100747278
EOG6WWQ15	CLIP	CLIP-X	like-CG32260		100652036	100742672
EOG6WWQ15	CLIP	CLIP-X	like-CG32260		100652274
EOG61NS2P	CLIP	CLIPA	CLIPA5	GB52598	100648752	100741860
EOG64B8H5	CLIP	CLIPA	CLIPA10	GB41710	100647042	100744749
EOG6CRJF5	CLIP	CLIPA	CLIPA15	GB49946	100648106	100748461
EOG6FFBHQ	CLIP	CLIPA	CLIPA3	GB46203	100642942	100747758
EOG6PRR5Q	CLIP	CLIPA	CLIPA30	GB50650	100645023	100743882
EOG6FJ6RD	CLIP	CLIPB	CLIPB13	GB45701	100652073	100745424
EOG6MSBF0	CLIP	CLIPB	CLIPB5	GB45700		100745544
EOG6QRFKP	CLIP	CLIPC	CLIPC1A	GB49440	100645388	100741649
EOG6QRFKP	CLIP	CLIPC	CLIPC1B	GB49441
EOG6RBP1C	CLIP	CLIPC	CLIPC6	GB55007	100646730	100744484
EOG680GC4	CLIP	CLIPD	CLIPD9	GB54762	100652014	100740075
EOG6FTTFV	CLIP	CLIPD	CLIPD2	GB46726	100645591	100741221
EOG6GHX4B	CLIP	CLIPD	CLIPD10	GB52706	100651732	100749030
EOG6HX3GG	CLIP	CLIPD	CLIPD8	GB50586	100651177	100749353
EOG6R7SS0	CLIP	CLIPD	CLIPD3	GB44149	100649373	100740619
EOG6TX97G	CLIP	CLIPD	CLIPD1	GB50013	100644461	100741816
EOG68W9HQ	CTL	CTL	CTL8	GB49260	100650672	100745296
EOG6FBG95	CTL	CTL	CTL10	GB42432	100645753	100742693
EOG6H9W25	CTL	CTL	CTL6	GB52033	100651497	100742835
EOG6QBZNH	CTL	CTL	CTL9	GB53332	100643736	100741635
EOG66WWRH	CTL	CTLGA	CTLGA1	GB40445	100646693	100744252
EOG66WWRH	CTL	CTLGA	CTLGA2	GB43691	100648846	100748578
EOG6W6MC0	CTL	CTLGA	CTLGA3	GB52656	100645018	100747668
EOG6G79F6	CTL	CTLMA	CTLMA6	GB46626	100643365	100745046
EOG61VHHT	CTL	CTLSE	CTLSE1	GB55225	100644557	100745682
EOG6612JX	CTL	CTLSE	CTLSE2	GB43983	100644559	100742464
EOG659ZWQ	FREP	FREP	FREP11	GB42358	100648731	100745790
EOG6QBZMD	FREP	FREP	FREP1	GB45882	100649413	100740762
EOG634TPR	GALE	GALE	GALE5	GB44490	100645697	100740597
EOG6JM66D	GALE	GALE	GALE1	GB42836	100649028
EOG6N5TBN	GALE	GALE	GALE3	GB46478	100649136	100743231
EOG6RV16R	GNBP	GNBP	GNBP1	GB42685	100642442	100748442
EOG6RV16R	GNBP	GNBP	GNBP2	GB42981	100647662	100748551
EOG61ZCRN	IAP	IAP	IAP6-NTRM	GB44587	100648203	100747538
EOG69CNQ4	IAP	IAP	IAP1A	GB47455	100647488	100740786
EOG69CNQ4	IAP	IAP	IAP1A	GB52437	100647603	100740906
EOG69CNQ4	IAP	IAP	IAP1A		100650065	100746787
EOG69CNQ4	IAP	IAP	IAP1A		100652265
EOG6Q2BWQ	IAP	IAP	IAP2	GB47454	100647366	100740635
EOG6Q2BWQ	IAP	IAP	IAP3			100741028
EOG6ZCRN2	IAP	IAP	IAP5	GB41669	100647478	100748174
EOG66DJHX	IGG	IGG	DSCAM	GB44159	100644003	100743637
EOG66DJHX	IGG	IGG-X	DSCAM-like	GB44157	100649765	100745559
EOG66T1GW	IMDPATH	CASPAR	CASPAR	GB48951	100645550	100749478
EOG6ZW3V0	IMDPATH	FADD	FADD	GB55968	100648684	100745977
EOG64J10C	IMDPATH	IKKb	IKK1	GB48707	100642917	100744732
EOG6DV43B	IMDPATH	IMD	IMD	GB45648	100648975	100742312
EOG6JWSX0	IMDPATH	PIRK	PIRK	GB44455	100645713	100745736
EOG679CP4	IMDPATH	POSH	POSH	GB55569	100644423	100742032
EOG64QRG8	IMDPATH	TAK1	TAK1	GB48187	100631093	100746656
EOG666T1W	JAKSTAT	DOME	DOME	GB42244	100644873	100742403
EOG6FN2ZK	JAKSTAT	HOP	HOP	GB44594	100642307	100745315
EOG641NSQ	JAKSTAT	STAT	STAT	GB50020	100647789	100743540
EOG6ZKH3V	LYS	LYSC	LYSC4A	GB40163	100642297	100747760
EOG6ZKH3V	LYS	LYSC	LYSC4B	GB40164
EOG6FBG9K	ML	ML	ML13	GB42887	100649847	100750144
EOG6NVX30	ML	ML	ML2	GB44564	100643802	100746862
EOG6T4BCF	ML	ML	ML3	GB42053	100647216	100745458
EOG6THT9M	ML	ML	ML1	GB41545	100649270	100746515
EOG6QRFJX	NIMROD	DRAPER	DRAPER	GB54664	100649004	100748427
EOG6ZPC96	NIMROD	NIMC	NIMC2	GB50508	100644464	100742612
EOG6ZPC96	NIMROD	NIMC	NIMC1	GB50509
EOG6VX0NG	PGRP	PGRPL	PGRPLF	GB42500	100648322	100741971
EOG6VX0NG	PGRP	PGRPS	PGRPS2	GB47804	100651268	100742091
EOG6VX0NG	PGRP	PGRPS	PGRPS3	GB47805	100651417	100747379
EOG6VX0NG	PGRP	PGRPS	PGRPS1	GB51741		100747500
EOG6VX0NG	PGRP	PGRPS	PGRPS1			100749099
EOG6DFN3J	PPO	PPO	PPO6	GB43738	100648607	100741285
EOG60GB73	PRDX	GPX	GPXH2A	GB47478	100642912	100743362
EOG60GB73	PRDX	GPX	GPXH2B	GB48634	100648859	100745584
EOG6CRJDW	PRDX	HPX	HPX3	GB54144	100646320	100744756
EOG6GTHV7	PRDX	HPX	HPX1	GB49689	100646227	100740135
EOG6J3TZ2	PRDX	HPX	HPX6	GB50538	100646756	100743516
EOG6J6Q5V	PRDX	HPX	HPX4	GB44808	100642607	100745923
EOG6J9KDP	PRDX	HPX	DUOX	GB51481	100646100	100742890
EOG6KD521	PRDX	HPX	HPX5	GB49646	100644635	100742777
EOG6VX0M1	PRDX	HPX	DBLOX	GB43935	100646933	100742380
EOG6GTHV7	PRDX	HPX-X	HPX1-FRAG	GB47126
EOG6VX0M1	PRDX	HPX-X	DBLOX-like	GB49688
EOG693216	PRDX	TPX	TPX4	GB41413	100644139	100744357
EOG693216	PRDX	TPX	TPX5	GB52120	100644975	100746673
EOG6MW6P9	PRDX	TPX	TPX2	GB40232		100747832
EOG6XKSQD	PRDX	TPX	TPX1	GB50555	100648954	100743690
EOG6VDNFR	REL	REL1	REL1B	GB42472	100631054	100741932
EOG6VDNFR	REL	REL1	REL1A	GB44031	100646028	100740410
EOG659ZWS	REL	REL2	REL2	GB40654	100631072	100745113
EOG608KPT	SCR	SCRA	SCRASP3	GB42804	100642932	100744718
EOG6D254M	SCR	SCRA	SCRAC1	GB49601	100651194	100746955
EOG6HHMH6	SCR	SCRA	SCRASP1	GB50482	100644923	100742970
EOG6JQ2CF	SCR	SCRA	SCRASP2	GB54246	100642575	100747766
EOG6R7SS8	SCR	SCRA	SCRAL1	GB49476	100647556	100741480
EOG634TN8	SCR	SCRB	SCRBQ	GB44045	100643022	100741777
EOG634TN8	SCR	SCRB	SCRB17	GB53014	100650182	100744560
EOG6BG7B9	SCR	SCRB	SCRB1	GB48343	100649302	100741299
EOG6CNP6K	SCR	SCRB	SCRB3	GB45986	100647114	100740839
EOG6CNP6K	SCR	SCRB	SCRB9	GB50866	100648651	100745344
EOG6W0VV6	SCR	SCRB	SCRB5	GB52097	100642653	100748944
EOG6X3FGJ	SCR	SCRB	SCRB6	GB49363	100650572	100742769
EOG64XGZ3	SCR	SCRC	SCRC	GB54506	100646983	100750078
EOG67SQWX	SOD	SOD-Cu-Zn	CuSOD3	GB47880	100646662	100741261
EOG60GB71	SOD	SOD-Mn-Fe	MnSOD1	GB45099		100748913
EOG61C5BT	SPZ	SPZ	SPZ3	GB51155	100644301	100747881
EOG679CPZ	SPZ	SPZ	SPZ5	GB52553	100652321	100742433
EOG6HMGS6	SPZ	SPZ	SPZ4	GB48769	100651557	100743348
EOG6J3TZ9	SPZ	SPZ	SPZ2	GB40604
EOG6QNKCB	SPZ	SPZ	SPZ1A	GB52103	100645147	100741929
EOG6QNKCB	SPZ	SPZ	SPZ1B	GB52631	100647390	100745743
EOG6QNKCB	SPZ	SPZ	SPZ1B		100651697	100747254
EOG6TTF0B	SPZ	SPZ	SPZ6	GB45218	100648909	100744368
EOG63XSJM	SRPN	SRPN	SRPN19	GB50522	100651301	100749238
EOG66Q57J	SRPN	SRPN	SRPN	GB50245	100642902	100740041
EOG6M37R0	SRPN	SRPN	SRPN27A	GB55280	100644115	100741510
EOG6WDBSW	SRPN	SRPN	SRPN4	GB54541	100647974	100748059
EOG6XWDDG	SRPN	SRPN	SRPN10A	GB46970	100644450	100741216
EOG6XWDDG	SRPN	SRPN	SRPN10B	GB48820	100645458	100742421
EOG6XWDDG	SRPN	SRPN	SRPN9	GB54611	100648482	100744412
EOG6XWDDG	SRPN	SRPN	SRPN9		100648602	100747845
EOG6XWDDG	SRPN	SRPN	SRPN9		100648717	100749284
EOG6XWDDG	SRPN	SRPN	SRPN9		100652301
EOG62Z354	SRRP	Argonaute	AGO3	GB49909	100644656	100744669
EOG6KKWHX	SRRP	Argonaute	AGO2	GB50955	100647036	100743318
EOG6NVX17	SRRP	Argonaute	AGO1	GB48208	100650374	100748831
EOG62547K	SRRP	Armitage	ARM1	GB53974	100645618	100747259
EOG634TMX	SRRP	Dicer	DCR2	GB48923	100650316	100746083
EOG6TTDZQ	SRRP	Dicer	DCR1	GB44595	100642865	100745069
EOG634TN0	SRRP	Drosha	DROSHA	GB49096	100650840	100745144
EOG6KKWJ6	SRRP	FMR	FMR1	GB50259	100649034	100746253
EOG6ZCRKS	SRRP	Loquacious	LOQS	GB47214	100644688	100744081
EOG6GXD37	SRRP	Pasha	PASHA	GB40545	100642999	100745100
EOG66DJHQ	SRRP	PIWI	PIWI	GB54204	100646008	100747833
EOG6RJDHD	SRRP	R2D2	r2d2	GB54480	100645630	100741912
EOG69W0XF	SRRP	Ran	RAN	GB43229	100646748	100747095
EOG634TMW	SRRP	RanBP21	RBP21	GB47231	100651377	100746438
EOG6612K2	SRRP	Rm62	RM62A	GB54784	100645464	100745678
EOG6V15G1	SRRP	Rm62	RM62E	GB42306	100645309
EOG6VX0M4	SRRP	Rm62	RM62I	GB41609	100646877	100746451
EOG6W3R35	SRRP	Rm62	RM62G	GB48811	100650410	100743137
EOG6W9GK1	SRRP	Rm62	RM62B1	GB42277	100647119	100742059
EOG6W9GK1	SRRP	Rm62	RM62B2	GB42279	100647746	100742182
EOG6W9GK1	SRRP	Rm62	RM62H	GB43623	100648096	100742333
EOG6W9GK1	SRRP	Rm62	RM62J1	GB47313	100648299	100746076
EOG6W9GK1	SRRP	Rm62	RM62J2	GB54511		100748179
EOG6XWDCW	SRRP	Rm62	RM62C	GB42664	100648790	100747725
EOG6ZPC9T	SRRP	Rm62	RM62F	GB45825	100649451	100748973
EOG6BG79T	SRRP	Spindle_E	SPNE	GB48625	100646901	100742313
EOG6X3FG7	SRRP	TSN	TSN	GB40977	100644562	100749076
EOG6KWH93	SRRP	VIG	VIG	GB46268	100649628	100745853
EOG68SF83	TEP	TEP	TEP23	GB42455	100644444	100748399
EOG6X0K76	TEP	TEP	TEP3	GB45417	100647494	100746204
EOG6X95Z0	TEP	TEP	TEP13	GB48204	100631073	100749696
EOG6X95Z0	TEP	TEP-X	TEP13-FRAG	GB53760
EOG6931ZS	TOLL	TOLL	TOLL7	GB43456	100631067	100740260
EOG6931ZS	TOLL	TOLL	TOLL6	GB48396	100644648	100740501
EOG6931ZS	TOLL	TOLL	TOLL8	GB48399	100646856	100742868
EOG6931ZS	TOLL	TOLL	TOLL10	GB48426	100647698	100749679
EOG6HDR8C	TOLL	TOLL	TOLL1	GB50418	100651716	100749847
EOG64J10M	TOLLPATH	CACT	CACT2	GB44185
EOG6RBP1B	TOLLPATH	CACT	CACT1	GB44055
EOG6RBP1B	TOLLPATH	CACT	CACT3	GB53301
EOG6X0K8Q	TOLLPATH	MYD88	MYD88	GB51498	100631094	100748729
EOG6T1G2P	TOLLPATH	PELLE	PELLE	GB49344	100650697	100742650
EOG634TNR	TOLLPATH	PELLINO	PELLINO	GB44935	100648060	100743626
EOG6866VT	TOLLPATH	TUBE	TUBE	GB51427	100643452	100744966

[truncated: 4 more sheets: J.Haemolymph, K.miRNA1, L.miRNA2, M.miRNA3]
